# Supplementary material for: Childhood Obesity-Related Mechanisms: MicroRNome and Transcriptome Changes in a Nested Case-Control Study
Source: Biomedicines. 2021 Jul 23;9(8):878. doi: 10.3390/biomedicines9080878 (PMC8389653; doi:10.3390/biomedicines9080878)
Supplement: Supplementary file 1 [file biomedicines-09-00878-s001.zip]

Archive with 1 entries (1 files):
- biomedicines-1304696-supplementary.xlsx
