# Supplementary material for: Childhood Obesity-Related Mechanisms: MicroRNome and Transcriptome Changes in a Nested Case-Control Study
Source: Biomedicines. 2021 Jul 23;9(8):878. doi: 10.3390/biomedicines9080878 (PMC8389653; doi:10.3390/biomedicines9080878)
Supplement: Supplementary file 1 [file biomedicines-09-00878-s001.zip › biomedicines-1304696-supplementary.xlsx]

## Sheet: Table S1
Table S1. Associations between four miRNAs which were statistically associated with three obesity indicators and 3948 mRNAs.
	miR-328-3p					miR-1301-3p					miR-4685-3p					miR-6803-3p
		95% CI					95% CI					95% CI					95% CI
mRNA	β	Lower CI	Upper CI	p-Value		β	Lower CI	Upper CI	p-Value		β	Lower CI	Upper CI	p-Value		β	Lower CI	Upper CI	p-Value
A2ML1	0.0643235	-0.0851844	0.213831	0.386132		0.204517	0.0323822	0.376651	0.0215208		0.0222847	-0.107206	0.151775	0.727402		0.0312375	-0.077688	0.140163	0.562059
AA06	0.0291953	-0.101049	0.15944	0.650044		0.0668406	-0.0941192	0.2278	0.402667		0.0820071	-0.025545	0.189559	0.129735		0.0914953	0.00356933	0.179421	0.0419384
AAGAB	0.124754	0.026904	0.222604	0.0142582		0.0698865	-0.0630159	0.202789	0.291027		0.0805463	-0.00741359	0.168506	0.071202		0.0996023	0.0306662	0.168538	0.00614991
AAMDC	0.182528	0.00514948	0.359907	0.0441081		0.170813	-0.0575579	0.399184	0.136913		0.23237	0.0951685	0.369572	0.00167603		0.164467	0.0417005	0.287234	0.0104042
AAMP	-0.116044	-0.225539	-0.0065494	0.0385419		0.0578749	-0.0876119	0.203362	0.422507		-0.0692989	-0.166919	0.0283214	0.157271		-0.0342773	-0.118648	0.0500939	0.412813
AASS	0.169772	0.0197621	0.319783	0.0279114		0.0609677	-0.141256	0.263191	0.542302		0.0965661	-0.0384059	0.231538	0.15415		0.0943499	-0.0181795	0.206879	0.0970481
AATK	-0.224255	-0.409895	-0.0386152	0.0196072		-0.198219	-0.441446	0.0450086	0.106327		-0.152395	-0.3175	0.0127112	0.0691002		-0.178231	-0.309536	-0.0469267	0.00953334
ABCA7	-0.058744	-0.20302	0.0855324	0.411796		-0.133421	-0.308216	0.0413748	0.129344		-0.112433	-0.229973	0.00510754	0.0601152		-0.110817	-0.207659	-0.0139756	0.0263526
ABCA8	0.156416	0.0220786	0.290753	0.0240315		0.0963153	-0.0831012	0.275732	0.281267		0.0853392	-0.0362373	0.206916	0.161808		0.118535	0.0223059	0.214765	0.0175243
ABCB8	-0.178007	-0.329497	-0.0265177	0.0228705		-0.130893	-0.331627	0.0698412	0.192704		-0.109037	-0.24497	0.0268967	0.111695		-0.0671625	-0.184404	0.0500793	0.250886
ABCC4	0.149928	-0.0346972	0.334553	0.107516		0.141363	-0.0934273	0.376153	0.228068		0.188982	0.0398547	0.33811	0.0147961		0.158068	0.0318779	0.284258	0.0158707
ABCC6P1	0.0763602	-0.130611	0.283332	0.456593		-0.107925	-0.365211	0.14936	0.397968		0.0642605	-0.113092	0.241613	0.464621		0.154449	0.0151337	0.293763	0.0309956
ABCD3	0.187832	0.0267979	0.348866	0.0238038		0.0370417	-0.182067	0.25615	0.732019		0.105188	-0.0402979	0.250673	0.149995		0.0531333	-0.0726471	0.178914	0.394698
ABCG1	0.238812	0.0288216	0.448802	0.0272179		-0.0249235	-0.309913	0.260066	0.859289		0.118232	-0.0724926	0.308956	0.214935		0.0799117	-0.0827232	0.242547	0.323239
ABCG4	-0.146122	-0.278249	-0.0139951	0.0313764		0.0384449	-0.139605	0.216495	0.662047		-0.073615	-0.193147	0.0459167	0.217865		-0.0330567	-0.135945	0.0698318	0.516295
ABCG8	-0.125153	-0.332079	0.0817723	0.226011		-0.296323	-0.535875	-0.0567718	0.0170975		-0.122085	-0.297944	0.0537737	0.166315		-0.100009	-0.2488	0.0487815	0.179756
ABHD1	-0.285433	-0.451319	-0.119546	0.00144963		-0.106046	-0.349773	0.137682	0.380854		-0.171951	-0.328635	-0.015267	0.0325971		-0.120376	-0.256218	0.0154658	0.0802939
ABI1	0.128892	0.0563236	0.201461	0.0010738		0.0520352	-0.055282	0.159352	0.329558		0.0665271	-0.00407091	0.137125	0.0637901		0.0445328	-0.0164788	0.105544	0.146283
ABI2	0.190043	0.0682762	0.31181	0.0033868		0.12938	-0.0400967	0.298857	0.12929		0.099498	-0.0157157	0.214712	0.0878802		0.050715	-0.0498374	0.151267	0.310814
ABI3	0.0767634	-0.0964676	0.249994	0.372248		0.287958	0.0982359	0.47768	0.00423274		0.097491	-0.048359	0.243341	0.182099		0.125845	0.00812125	0.243569	0.0370096
ABL1	-0.15466	-0.309944	0.000624135	0.0508682		-0.104412	-0.30754	0.0987165	0.301809		-0.163451	-0.291402	-0.0354999	0.0140876		-0.178559	-0.277657	-0.0794618	0.000933592
ABLIM3	0.0856224	-0.231229	0.402474	0.584718		0.376263	0.0058089	0.746718	0.0467365		0.141244	-0.126271	0.40876	0.289107		0.096775	-0.13065	0.324199	0.391285
ACAA2	0.195545	0.00689266	0.384198	0.0426888		0.0771305	-0.173906	0.328167	0.534665		0.0160562	-0.157507	0.18962	0.851253		-0.0103551	-0.156943	0.136232	0.886123
ACACB	0.192554	0.033607	0.351502	0.019294		0.0872212	-0.128358	0.3028	0.414722		0.108315	-0.0358029	0.252433	0.1351		0.0672918	-0.056648	0.191232	0.275934
ACAP2	-0.062543	-0.222227	0.097141	0.429618		-0.149389	-0.342478	0.0436992	0.124414		-0.115752	-0.246869	0.0153648	0.0813784		-0.134777	-0.239726	-0.0298273	0.0136356
ACAT1	0.200107	-0.0218255	0.422039	0.0754083		0.280824	0.00853474	0.553112	0.0436662		0.0419232	-0.15839	0.242236	0.671782		0.0355286	-0.133603	0.204661	0.67064
ACBD3	0.107105	0.00262331	0.211587	0.0448665		0.0625609	-0.0751746	0.200296	0.360576		0.0453275	-0.0491601	0.139815	0.334641		0.0202551	-0.0604739	0.100984	0.611732
ACER2	0.0845159	-0.100868	0.2699	0.358822		0.21984	0.000667517	0.439013	0.0493508		0.123411	-0.0307862	0.277607	0.112462		0.0728401	-0.0603973	0.206078	0.272695
ACER3	0.205245	0.0200048	0.390485	0.0310846		0.191096	-0.048693	0.430886	0.113935		0.181845	0.0241513	0.339538	0.0253046		0.103539	-0.0364003	0.243478	0.141043
ACHE	0.100719	-0.0450429	0.24648	0.168236		0.0756623	-0.109986	0.26131	0.411348		0.149189	0.0332008	0.265176	0.013502		0.127118	0.0293975	0.224839	0.0125803
ACOT2	0.118489	-0.12728	0.364259	0.332271		0.170466	-0.134201	0.475132	0.261841		0.250898	0.0592544	0.442542	0.012079		0.189048	0.0232079	0.354888	0.0268853
ACOXL	-0.216643	-0.416473	-0.0168125	0.0345978		-0.252451	-0.50421	-0.00069294	0.049413		-0.070988	-0.254131	0.112155	0.434361		-0.06986	-0.223896	0.0841765	0.361286
ACP1	0.130977	0.0248187	0.237135	0.0173595		0.0844935	-0.0580841	0.227071	0.235283		0.0331337	-0.0664978	0.132765	0.501793		0.0188836	-0.0656057	0.103373	0.650995
ACP5	0.122192	-0.0847248	0.32911	0.236888		0.190542	-0.0637102	0.444794	0.136178		0.195046	0.0291877	0.360904	0.0227716		0.180576	0.0433867	0.317766	0.0116699
ACSF2	0.160993	0.0294522	0.292533	0.018192		0.175543	0.00745462	0.343631	0.0412547		0.133718	0.0203147	0.247122	0.0224403		0.140553	0.0502324	0.230875	0.00346832
ACSL5	0.183224	0.00693858	0.35951	0.0421655		0.225806	0.0056619	0.445951	0.0447476		0.0627986	-0.0977854	0.223382	0.430321		0.0287203	-0.107923	0.165363	0.670463
ACSM2B	-0.192482	-0.46761	0.0826463	0.163159		0.00308846	-0.351783	0.35796	0.985921		-0.290258	-0.50777	-0.0727454	0.0106752		-0.168872	-0.364526	0.026783	0.0880496
ACSM3	0.146328	-0.0368159	0.329472	0.11305		0.31024	-0.0701327	0.690613	0.106053		0.170107	0.0194281	0.320785	0.0282698		0.116483	-0.110281	0.343246	0.302127
ACSM5	-0.214279	-0.347831	-0.080727	0.0026924		-0.168078	-0.352291	0.0161351	0.0721723		-0.117326	-0.243665	0.00901316	0.0675102		-0.0613675	-0.172056	0.0493214	0.266121
ACTL8	0.0626835	-0.0868218	0.212189	0.398195		0.0636481	-0.123518	0.250814	0.492275		-0.222252	-0.410755	-0.0337482	0.0224511		-0.158295	-0.321998	0.00540785	0.0575393
ACTN1	-0.0975656	-0.309733	0.114602	0.354729		-0.0975062	-0.363431	0.168418	0.459343		-0.149204	-0.32478	0.0263718	0.0928146		-0.170861	-0.312481	-0.0292415	0.0197489
ACTR1A	0.0975913	-0.0365405	0.231723	0.147528		0.202211	0.0466619	0.35776	0.0126324		0.0824876	-0.0325253	0.1975	0.15318		0.00424956	-0.0963876	0.104887	0.931771
ADAD1	-0.021816	-0.141858	0.0982259	0.712823		0.0812742	-0.0655152	0.228064	0.266742		0.0573772	-0.0433655	0.15812	0.253575		0.0914629	0.0116656	0.17126	0.0261268
ADAM28	0.265628	0.0107041	0.520551	0.0416833		-0.0165939	-0.358301	0.325114	0.921568		0.227182	0.00876134	0.445603	0.042027		0.0771974	-0.118916	0.273311	0.427327
ADAM5	-0.127662	-0.280327	0.0250036	0.0978975		-0.0577311	-0.256203	0.140741	0.556516		-0.135089	-0.262346	-0.00783263	0.0382477		-0.0858732	-0.197042	0.0252957	0.124988
ADAM6	-0.170904	-0.308897	-0.0329115	0.0169753		-0.0601045	-0.24883	0.128621	0.519945		-0.126357	-0.247851	-0.00486349	0.042042		-0.0661494	-0.173547	0.041248	0.217814
ADAMTS1	0.0963116	-0.100534	0.293157	0.325259		0.304369	0.0831644	0.525574	0.00869404		0.0945566	-0.0731459	0.262259	0.258256		0.117716	-0.0200211	0.255453	0.0910559
ADAMTS19-AS1	-0.135686	-0.263722	-0.00765028	0.0385527		-0.0702963	-0.240264	0.0996715	0.404546		-0.0876404	-0.201084	0.0258031	0.124946		-0.0756389	-0.171241	0.0199631	0.116456
ADAMTS9-AS1	-0.0856565	-0.25263	0.0813175	0.302757		-0.124842	-0.331536	0.0818524	0.226632		-0.136985	-0.273101	-0.000869547	0.0486469		-0.124726	-0.238281	-0.0111709	0.0324604
ADCK4	0.047839	-0.12416	0.219838	0.573837		0.238659	0.0430311	0.434288	0.0185337		0.0266293	-0.121179	0.174438	0.715199		0.0133248	-0.111668	0.138318	0.828932
ADCK5	-0.0965118	-0.190715	-0.00230899	0.044983		-0.0948613	-0.21561	0.0258878	0.118945		-0.083038	-0.163678	-0.0023981	0.0439726		-0.0612066	-0.130523	0.00811024	0.0813191
ADCY2	-0.104626	-0.266249	0.0569974	0.195856		0.014372	-0.193035	0.221779	0.88828		-0.135164	-0.268171	-0.00215727	0.0466278		-0.0419356	-0.161257	0.0773855	0.478016
ADCYAP1R1	-0.090865	-0.192562	0.0108321	0.0779495		-0.0873972	-0.217092	0.0422981	0.17868		-0.0892163	-0.174741	-0.00369104	0.0414707		-0.0488223	-0.124251	0.0266068	0.195911
ADD2	-0.0712233	-0.177576	0.0351289	0.181301		-0.12435	-0.252739	0.00403893	0.0571581		-0.0890382	-0.176747	-0.00132944	0.0468423		-0.060527	-0.136496	0.0154425	0.114025
ADGRE1	0.341813	-0.0950893	0.778716	0.120416		0.60271	0.0826859	1.12274	0.024632		0.364711	-0.000314263	0.729736	0.0501849		0.209763	-0.110122	0.529648	0.190282
ADGRE3	-0.200198	-0.45894	0.0585436	0.124389		-0.178073	-0.507384	0.151239	0.277843		-0.181822	-0.40227	0.0386248	0.102356		-0.242405	-0.414367	-0.0704436	0.0073463
ADGRE4P	0.523719	-0.0608192	1.10826	0.0771746		0.629373	-0.102285	1.36103	0.089073		0.558745	0.0742721	1.04322	0.025287		0.350441	-0.0758543	0.776736	0.103444
ADGRG5	0.137705	-0.106804	0.382215	0.258789		0.324001	0.0376185	0.610383	0.0279599		0.149277	-0.0572682	0.355822	0.150146		0.125623	-0.048819	0.300064	0.151562
ADO	0.142357	0.0121113	0.272602	0.0332543		0.13483	-0.0333426	0.303003	0.111865		0.0800171	-0.0368964	0.196931	0.172186		0.0584076	-0.0411482	0.157963	0.23989
ADRA2C	-0.0491366	-0.190197	0.0919239	0.481892		-0.173605	-0.338273	-0.00893719	0.0394949		0.01192	-0.109881	0.133721	0.842757		-0.0112961	-0.114121	0.0915292	0.823801
ADRB2	0.299472	0.0664978	0.532446	0.0135553		0.481593	0.215144	0.748042	0.00090554		0.244449	0.0427087	0.44619	0.0192698		0.188858	0.015606	0.362111	0.0336909
ADSSL1	-0.150737	-0.252645	-0.0488289	0.0051636		-0.133036	-0.269707	0.0036349	0.0559961		-0.0879323	-0.182324	0.00645975	0.0667046		-0.0421634	-0.125175	0.040848	0.307473
ADTRP	-0.190563	-0.338344	-0.0427827	0.0132909		-0.114617	-0.315074	0.0858401	0.251758		-0.114582	-0.248651	0.0194866	0.0910525		-0.0243347	-0.142991	0.094322	0.677981
AFAP1-AS1	-0.0117727	-0.17784	0.154295	0.885723		-0.201915	-0.394288	-0.00954185	0.040315		0.0366446	-0.104978	0.178267	0.600696		0.0198279	-0.100092	0.139748	0.737675
AFAP1L2	0.209889	0.011992	0.407787	0.038409		0.0352799	-0.230342	0.300902	0.787818		0.164391	-0.00736827	0.33615	0.0599755		0.14392	-0.000385034	0.288225	0.0505749
AFTPH	0.10726	0.00898383	0.205536	0.0334898		0.0327035	-0.099332	0.164739	0.616282		0.0233642	-0.0673317	0.11406	0.60229		-0.00168158	-0.0786243	0.0752612	0.964654
AGA	0.196057	-0.016765	0.408879	0.0696099		0.106296	-0.171862	0.384455	0.4408		0.196354	0.0181924	0.374516	0.0319195		0.142163	-0.0117186	0.296044	0.0688632
AGMO	0.148339	0.0136957	0.282982	0.031976		0.0949407	-0.0833965	0.273278	0.285203		0.0583518	-0.0646928	0.181396	0.340109		0.0804607	-0.020585	0.181506	0.11422
AGO2	-0.0223386	-0.209885	0.165208	0.80925		-0.0957912	-0.32698	0.135398	0.403699		-0.0846517	-0.242222	0.0729186	0.280911		-0.147262	-0.270996	-0.0235277	0.0213183
AGPAT1	0.055712	-0.0693509	0.180775	0.369758		0.171426	0.0273334	0.315518	0.0213636		0.0290471	-0.0790427	0.137137	0.58679		0.0188244	-0.0726371	0.110286	0.676898
AGPAT3	0.18457	0.0216286	0.347512	0.0277844		0.213202	0.00743968	0.418964	0.0427596		0.0833795	-0.0652277	0.231987	0.260544		0.117499	-0.00278429	0.237783	0.0551847
AGPAT4	0.0963878	-0.0984614	0.291237	0.320033		0.276095	0.0522944	0.499896	0.0173698		0.0759026	-0.0914608	0.243266	0.361296		0.109019	-0.0282687	0.246307	0.115176
AGPAT4-IT1	0.0790321	-0.0850403	0.243105	0.332691		0.226995	0.0377828	0.416207	0.0203884		0.0364649	-0.105739	0.178669	0.603951		0.067828	-0.0500288	0.185685	0.248744
AGPS	0.224889	0.0266033	0.423175	0.0276041		0.187505	-0.0720406	0.447051	0.150308		0.0941383	-0.0873116	0.275588	0.297407		0.0242563	-0.131626	0.180139	0.752575
AGTR2	0.224209	0.0216432	0.426774	0.031246		0.178028	-0.0874175	0.443473	0.180681		0.141501	-0.0388889	0.321892	0.119481		0.0563309	-0.101152	0.213814	0.470303
AHCTF1	-0.0431664	-0.219103	0.13277	0.619596		-0.136113	-0.350233	0.0780077	0.203799		-0.0956191	-0.242559	0.0513203	0.193589		-0.127317	-0.245619	-0.00901475	0.0358426
AHCYL1	0.0231017	-0.0886751	0.134878	0.675631		-0.0189455	-0.158529	0.120638	0.783292		-0.049146	-0.143357	0.0450653	0.294815		-0.0783725	-0.153807	-0.00293835	0.0422407
AHR	0.204732	0.00214744	0.407316	0.0477726		0.213463	-0.0446062	0.471532	0.10142		0.151442	-0.0253119	0.328197	0.0902834		0.0613674	-0.093839	0.216574	0.425291
AHSP	0.198425	-0.154362	0.551213	0.259402		0.0617489	-0.387345	0.510842	0.780544		0.194887	-0.105134	0.494907	0.194361		0.268634	0.0284877	0.50878	0.0296254
AICDA	-0.143881	-0.34515	0.0573868	0.154472		-0.25663	-0.497652	-0.0156082	0.037709		-0.12158	-0.294157	0.050997	0.160335		-0.054685	-0.204091	0.094721	0.460135
AIFM2	0.110632	0.00407649	0.217187	0.0423692		0.0470124	-0.0946519	0.188677	0.502693		0.0635421	-0.0315587	0.158643	0.182275		0.0763875	-0.00121084	0.153986	0.0534454
AIG1	0.133528	-0.00377145	0.270827	0.0562032		0.13029	-0.0453305	0.30591	0.140012		0.128051	0.0124907	0.243611	0.0310713		0.0854148	-0.0153551	0.186185	0.0936139
AK2	0.0903258	0.0115003	0.169151	0.0261622		0.0899118	-0.0116679	0.191492	0.0806224		0.0567334	-0.0136829	0.12715	0.110186		0.0359631	-0.024696	0.0966221	0.235085
AKAP12	-0.185545	-0.345273	-0.025817	0.0243353		-0.0826052	-0.297965	0.132754	0.439116		-0.128718	-0.270048	0.0126132	0.0726629		-0.121404	-0.238955	-0.00385218	0.0433959
AKAP3	-0.109081	-0.325153	0.10699	0.310366		-0.120647	-0.391052	0.149758	0.369019		-0.189533	-0.363702	-0.0153638	0.0339731		-0.13965	-0.289677	0.0103774	0.0669076
AKAP4	0.119988	-0.0375001	0.277476	0.130026		0.246896	0.0652983	0.428493	0.00943059		0.112655	-0.0211069	0.246417	0.0956287		0.0794659	-0.0352093	0.194141	0.167058
AKAP5	-0.107091	-0.333617	0.119434	0.341592		-0.143495	-0.425173	0.138183	0.306067		-0.184779	-0.369011	-0.000547575	0.0493664		-0.108284	-0.269584	0.0530171	0.180279
AKR7A2P1	0.0785667	-0.139356	0.29649	0.46683		-0.0531266	-0.32658	0.220327	0.69402		0.0748939	-0.111361	0.261149	0.417563		0.151644	0.00334532	0.299943	0.0453657
ALDH3B2	0.162087	-0.0373091	0.361483	0.107176		0.00540808	-0.254726	0.265543	0.966376		0.181844	0.016967	0.346722	0.0318054		0.169965	0.0335301	0.306401	0.0163989
ALDOB	-0.126765	-0.279395	0.0258645	0.100091		-0.223043	-0.403675	-0.0424111	0.017277		-0.100006	-0.231732	0.0317207	0.131336		-0.082802	-0.194204	0.0285996	0.139298
ALG14	0.168083	0.0212716	0.314894	0.026283		0.137232	-0.0554087	0.329873	0.155869		0.0420061	-0.0941954	0.178208	0.533129		0.0902315	-0.0203702	0.200833	0.10597
ALG2	0.19461	0.0734847	0.315735	0.00266106		0.134402	-0.0349582	0.303763	0.115397		0.138789	0.0292659	0.248312	0.014799		0.0990831	0.0036017	0.194565	0.0424685
ALG5	0.218775	0.0277323	0.409818	0.0262502		0.165751	-0.0862064	0.417708	0.188903		0.135931	-0.0348934	0.306755	0.114457		0.0273805	-0.12294	0.177701	0.712204
ALG6	0.246556	0.0832612	0.409851	0.00440914		0.041954	-0.192161	0.276069	0.716645		0.156621	0.00674878	0.306493	0.0411317		0.0983098	-0.0326188	0.229239	0.135453
ALKBH3-AS1	-0.2049	-0.404636	-0.0051642	0.0447212		-0.236834	-0.488461	0.0147932	0.0640897		-0.174155	-0.345449	-0.00285995	0.0465318		-0.075482	-0.22785	0.0768864	0.319349
ALKBH7	0.0754679	-0.0499343	0.20087	0.228275		0.185889	0.0419088	0.329869	0.0131901		0.133111	0.0352031	0.231019	0.00943176		0.0971268	0.0117124	0.182541	0.0272338
ALOX12	0.0606516	-0.294888	0.416191	0.729688		0.422497	0.00835233	0.836642	0.045838		0.0940542	-0.209042	0.39715	0.530627		0.0377211	-0.219573	0.295015	0.766434
ALS2CR12	0.158821	-0.0917728	0.409415	0.20512		0.0672998	-0.252993	0.387593	0.670559		0.238862	0.0375705	0.440154	0.0216694		0.245423	0.0839713	0.406874	0.0041824
AMACR	0.169284	0.0129783	0.325589	0.0347684		0.123633	-0.0817569	0.329023	0.228172		0.0883209	-0.0525148	0.229157	0.209788		0.0893069	-0.0281355	0.206749	0.130732
AMDHD2	-0.145858	-0.228351	-0.063365	0.00112155		0.0160918	-0.107627	0.139811	0.792109		-0.0722167	-0.152794	0.0083607	0.077085		-0.0431251	-0.113103	0.0268533	0.217573
AMPD2	-0.0752933	-0.252232	0.101646	0.391277		-0.035701	-0.258723	0.187321	0.745719		-0.0806279	-0.231076	0.06982	0.282064		-0.144779	-0.262176	-0.0273811	0.0174054
AMY1B	0.303304	0.10702	0.499587	0.00367129		0.135321	-0.143695	0.414337	0.32944		0.23028	0.0560463	0.404513	0.0113648		0.194357	0.0472257	0.341488	0.0114035
ANAPC2	-0.162824	-0.264961	-0.0606863	0.00284235		-0.0971229	-0.241322	0.0470762	0.178888		-0.106313	-0.200283	-0.0123436	0.0279599		-0.0583617	-0.141827	0.0251037	0.163377
ANKRD1	0.127464	-0.0771702	0.332098	0.212798		0.0200041	-0.242023	0.282031	0.877004		0.19594	0.0319023	0.359977	0.0208911		0.163689	0.0248818	0.302495	0.0224279
ANKRD10	0.14626	0.00601152	0.286509	0.0415241		-0.0124495	-0.200437	0.175538	0.893195		0.0922927	-0.0320793	0.216665	0.139916		0.0451562	-0.0625929	0.152905	0.398402
ANKRD20A3	0.217377	0.001252	0.433501	0.0487716		0.0822841	-0.204425	0.368993	0.561765		0.148419	-0.0415748	0.338413	0.120953		0.0985869	-0.0645047	0.261679	0.226261
ANKRD20A4	0.276072	0.0279145	0.52423	0.0304602		0.257218	-0.0640905	0.578527	0.112381		0.182102	-0.0380572	0.402262	0.101426		0.187481	0.00610739	0.368855	0.0432255
ANKRD20A5P	0.421914	0.10354	0.740287	0.0111694		0.212144	-0.224806	0.649095	0.328932		0.229672	-0.0629156	0.522259	0.119233		0.23547	-0.00631435	0.477255	0.0558825
ANKRD20A8P	-0.215121	-0.40729	-0.0229511	0.0295175		-0.00848836	-0.268777	0.251801	0.94728		-0.0837835	-0.259802	0.0922351	0.338349		-0.101452	-0.247486	0.0445821	0.166024
ANKRD26P3	0.146046	-0.0101552	0.302248	0.0657664		0.0212651	-0.185209	0.22774	0.83464		0.0949473	-0.0423851	0.23228	0.168006		0.115715	0.00417244	0.227259	0.0425269
ANKRD28	0.178133	0.0459597	0.310306	0.00999958		0.163395	-0.0109888	0.337779	0.065224		0.154291	0.0414042	0.267177	0.00909996		0.0814731	-0.0213658	0.184312	0.11599
ANKRD37	0.140462	0.0120038	0.268921	0.0331864		0.0719313	-0.0992983	0.243161	0.397291		0.0868434	-0.0276494	0.201336	0.131672		0.0718436	-0.0249898	0.168677	0.139988
ANKRD42	0.216795	-0.00719477	0.440784	0.0573181		0.119527	-0.174481	0.413535	0.412499		0.255131	0.0751321	0.435129	0.00706515		0.118685	-0.0479303	0.285301	0.155894
ANKRD66	0.100685	-0.0538965	0.255266	0.193189		0.144094	-0.0467227	0.33491	0.133325		0.126578	-0.00107613	0.254232	0.0518363		0.122517	0.0171597	0.227875	0.0241964
ANKRD7	0.0413927	-0.0565744	0.13936	0.394601		0.0317671	-0.0913308	0.154865	0.601654		0.0998885	0.0238327	0.175944	0.011836		0.0531531	-0.0157129	0.122019	0.12528
ANKRD9	0.136445	-0.0540908	0.32698	0.153784		0.237784	0.00879948	0.466768	0.0423375		0.131621	-0.0299653	0.293207	0.10649		0.10823	-0.0285428	0.245003	0.1164
ANKZF1	-0.123959	-0.305768	0.0578496	0.173771		-0.0971375	-0.32833	0.134055	0.397211		-0.0875865	-0.244984	0.069811	0.264393		-0.127645	-0.254535	-0.000754657	0.0487393
ANO1	-0.152614	-0.266235	-0.0389929	0.0102259		-0.0686551	-0.225507	0.0881969	0.378045		-0.0752924	-0.180744	0.0301594	0.15496		-0.0684288	-0.156947	0.0200897	0.124712
ANO10	-0.140145	-0.350916	0.0706268	0.184341		-0.0658705	-0.335708	0.203967	0.62136		-0.115844	-0.296787	0.065098	0.200674		-0.16233	-0.30697	-0.017689	0.0291363
ANO6	0.165101	-0.0634676	0.393669	0.150368		0.377954	0.119707	0.636201	0.00559231		0.110149	-0.0885193	0.308818	0.266102		0.0627686	-0.106992	0.232529	0.455617
ANO7P1	0.0705953	-0.0867488	0.227939	0.366382		0.0784862	-0.11824	0.275212	0.421171		0.104895	-0.0258957	0.235686	0.111749		0.132944	0.0291273	0.236761	0.0138776
ANOS2P	0.0582252	-0.175617	0.292067	0.61443		0.0852118	-0.205801	0.376225	0.553912		0.114883	-0.081532	0.311298	0.241287		0.158852	3.82864e-05	0.317666	0.0499483
ANPEP	-0.24558	-0.581139	0.0899789	0.145248		-0.202775	-0.630055	0.224504	0.339768		-0.218083	-0.504692	0.0685255	0.130499		-0.288755	-0.515533	-0.0619763	0.0143727
ANXA1	0.234328	-0.0785354	0.547191	0.136401		0.295689	-0.0939353	0.685314	0.131475		0.274731	0.016375	0.533087	0.0379393		0.163669	-0.0632347	0.390572	0.15092
ANXA2	0.193084	-0.0388107	0.424978	0.0992772		0.166755	-0.129744	0.463255	0.259432		0.216917	0.025561	0.408273	0.0276782		0.13164	-0.0370158	0.300296	0.121251
AP1AR	0.17008	0.013785	0.326376	0.0339752		0.085138	-0.123189	0.293465	0.410082		0.108341	-0.0305586	0.247241	0.121494		0.0675596	-0.0520378	0.187157	0.257385
AP1S1	0.0814044	-0.072489	0.235298	0.28823		0.120362	-0.0698998	0.310623	0.205932		0.152397	0.0310332	0.273761	0.0156383		0.0806831	-0.0286348	0.190001	0.14199
AP1S3	-0.0808935	-0.264954	0.103167	0.376126		-0.170211	-0.393672	0.0532491	0.130113		-0.156198	-0.30463	-0.00776592	0.039836		-0.121618	-0.248437	0.00520055	0.0595016
AP2A2	-0.0675144	-0.215941	0.0809118	0.35989		-0.089235	-0.273919	0.0954495	0.331226		-0.0747021	-0.200569	0.0511652	0.234602		-0.114461	-0.214356	-0.0145669	0.0261709
AP2S1	0.0417804	-0.0595337	0.143094	0.405896		0.149546	0.035018	0.264073	0.0122825		0.0641326	-0.0202667	0.148532	0.131005		0.0354824	-0.0374546	0.108419	0.327984
AP3B1	0.22271	0.0696727	0.375747	0.00583291		0.0563718	-0.160549	0.273293	0.599121		0.084037	-0.0623047	0.230379	0.249758		0.0548676	-0.0698732	0.179608	0.375743
AP4B1	0.159632	0.00845567	0.310808	0.0392075		0.15053	-0.0443006	0.345361	0.124911		0.0303339	-0.108713	0.16938	0.658781		0.0094708	-0.108282	0.127223	0.870481
AP4M1	-0.010845	-0.147542	0.125852	0.872226		-0.192969	-0.346895	-0.0390433	0.0157927		0.0139555	-0.103072	0.130983	0.80903		-0.0340414	-0.132107	0.0640244	0.483401
APOA1BP	0.168439	0.0105182	0.326359	0.0374021		0.178902	-0.022339	0.380143	0.0793779		0.104147	-0.0363436	0.244637	0.140308		0.0764666	-0.0432985	0.196232	0.201878
APOBEC3C	0.127365	-0.0831483	0.337879	0.225861		0.314653	0.0733593	0.555946	0.0123865		0.185334	0.0142199	0.356447	0.0347575		0.136817	-0.0105158	0.28415	0.0675195
APOBEC4	0.0838206	-0.0579071	0.225548	0.236205		0.0518771	-0.128127	0.231881	0.560135		0.103512	-0.0145432	0.221567	0.0833644		0.119459	0.0246969	0.21422	0.0152744
APOBR	-0.154093	-0.304558	-0.00362863	0.0450601		-0.0167443	-0.217901	0.184412	0.865999		-0.0790154	-0.214014	0.0559835	0.240969		-0.0877833	-0.199692	0.0241257	0.119482
APPBP2	0.158562	0.000840942	0.316282	0.0488684		-0.0625006	-0.271616	0.146615	0.545776		0.0183465	-0.126102	0.162795	0.796879		-0.00020959	-0.122318	0.121899	0.997223
AQP12B	-0.0951527	-0.21976	0.029455	0.129189		0.0026501	-0.159083	0.164383	0.973496		-0.122848	-0.223717	-0.0219786	0.0187158		-0.0909245	-0.178179	-0.00366976	0.0416708
AQP4-AS1	-0.175274	-0.335839	-0.0147099	0.0334598		-0.260766	-0.453488	-0.068045	0.00973885		-0.170728	-0.304759	-0.0366974	0.0143376		-0.159744	-0.269854	-0.049635	0.00596754
AQP7P3	0.196534	-0.0658583	0.458926	0.136386		0.192144	-0.140008	0.524296	0.246368		0.265423	0.0546019	0.476245	0.0153938		0.215526	0.0359949	0.395058	0.0203113
ARAP1	-0.126223	-0.315039	0.0625936	0.18206		-0.0745338	-0.315724	0.166656	0.53232		-0.116488	-0.277388	0.0444125	0.149472		-0.135086	-0.266313	-0.00385912	0.0440358
ARAP1-AS2	-0.146316	-0.30708	0.0144494	0.0728511		-0.0078821	-0.219904	0.20414	0.939915		-0.0818002	-0.224156	0.0605551	0.249462		-0.117254	-0.231939	-0.00256838	0.0453977
ARAP3	-0.176442	-0.37659	0.0237057	0.0817907		0.0144311	-0.248628	0.27749	0.911439		-0.121729	-0.296519	0.0530609	0.165015		-0.166859	-0.305745	-0.0279725	0.0202246
ARC	-0.150684	-0.28149	-0.0198782	0.025443		-0.133596	-0.304196	0.0370033	0.120079		-0.098506	-0.214946	0.0179341	0.0942209		-0.0223028	-0.125222	0.0806164	0.660906
AREL1	-0.0692623	-0.195483	0.0569581	0.270941		-0.0734723	-0.231758	0.0848134	0.35029		-0.0785923	-0.184926	0.0277412	0.141444		-0.0989883	-0.184328	-0.0136484	0.0245271
ARF1	0.0690471	-0.0379924	0.176087	0.197391		0.19747	0.0823659	0.312574	0.00148977		0.0404691	-0.0526728	0.133611	0.381514		-0.000732505	-0.0804407	0.0789757	0.985133
ARFIP2	-0.15329	-0.264542	-0.042039	0.00861168		-0.106802	-0.257982	0.0443783	0.159216		-0.0926131	-0.194257	0.00903096	0.0725451		-0.102026	-0.184162	-0.01989	0.0166825
ARGFX	-0.269788	-0.561223	0.0216474	0.0683334		-0.221546	-0.597343	0.154251	0.237665		-0.199049	-0.452644	0.0545455	0.119259		-0.279351	-0.475992	-0.0827102	0.00695179
ARHGAP10	0.226458	0.0351472	0.41777	0.0219671		0.225113	-0.0219942	0.472221	0.072592		0.137834	-0.0340473	0.309715	0.111789		0.100746	-0.0460608	0.247552	0.171075
ARHGAP11B	0.369409	0.0843703	0.654449	0.0128792		0.275417	-0.106559	0.657392	0.151074		0.328202	0.0862879	0.570116	0.00956638		0.232533	0.0203996	0.444666	0.0327842
ARHGAP12	0.237537	0.0168402	0.458233	0.0358261		0.154628	-0.13673	0.445985	0.286671		0.19523	0.0049317	0.385528	0.0447094		0.151333	-0.0112531	0.313919	0.0669195
ARHGAP15	0.157337	0.00848891	0.306185	0.0390182		-0.0983922	-0.294816	0.098032	0.314074		0.037204	-0.0994615	0.17387	0.581959		0.00181218	-0.114195	0.11782	0.974732
ARHGAP18	0.223039	-0.0376776	0.483756	0.0907532		0.444553	0.147441	0.741664	0.00472981		0.168321	-0.0576322	0.394274	0.138449		0.0650292	-0.1317	0.261759	0.504363
ARHGAP27	-0.0806847	-0.26569	0.104321	0.379752		-0.0576907	-0.290431	0.175049	0.616014		-0.116733	-0.271129	0.0376624	0.13287		-0.128309	-0.254886	-0.00173216	0.0471412
ARHGAP36	-0.158937	-0.256543	-0.0613303	0.00237334		-0.0842667	-0.223705	0.0551715	0.226379		-0.0703803	-0.164983	0.0242226	0.13895		-0.0651456	-0.144378	0.0140872	0.103387
ARHGAP39	-0.270209	-0.446943	-0.0934744	0.00399625		-0.139859	-0.389025	0.109307	0.26035		-0.124169	-0.29276	0.0444216	0.142797		-0.102301	-0.244918	0.0403166	0.153121
ARHGAP6	0.23675	0.0167629	0.456737	0.0358428		0.352639	0.0883831	0.616896	0.0106743		0.155214	-0.0396374	0.350066	0.114091		0.0768195	-0.0925754	0.246214	0.361324
ARHGEF12	-0.268938	-0.501779	-0.0360973	0.0250871		-0.128752	-0.441916	0.184411	0.407303		-0.108794	-0.322637	0.105049	0.306695		-0.0100491	-0.193909	0.173811	0.911764
ARHGEF9	0.169481	0.0217986	0.317163	0.0259578		0.112299	-0.0839461	0.308544	0.251385		0.0826559	-0.0517242	0.217036	0.218427		0.0717945	-0.04149	0.185079	0.205137
ARID3C	-0.171929	-0.340345	-0.00351383	0.0457		-0.0805363	-0.303623	0.14255	0.466238		-0.100809	-0.250726	0.0491074	0.179575		-0.0886212	-0.214857	0.037615	0.161757
ARID5B	0.18729	0.0331886	0.341391	0.0189398		0.129213	-0.0765964	0.335023	0.209287		0.0959766	-0.0447669	0.23672	0.173701		0.0813187	-0.0374915	0.200129	0.172168
ARIH2OS	-0.215948	-0.373041	-0.0588552	0.00875082		-0.13026	-0.345563	0.0850423	0.22587		-0.124258	-0.268537	0.0200212	0.0887089		-0.0881338	-0.21186	0.0355926	0.155894
ARL1	0.182553	0.0309553	0.33415	0.0199619		0.105536	-0.098368	0.309441	0.298536		0.111991	-0.0243224	0.248304	0.103642		0.096915	-0.017899	0.211729	0.0949183
ARL14EP	0.0799472	-0.131838	0.291732	0.446327		-0.261925	-0.509389	-0.01446	0.0387777		-0.0175902	-0.200739	0.165558	0.845643		-0.0233199	-0.177812	0.131172	0.759742
ARL14EPL	-0.218425	-0.398185	-0.0386647	0.0189647		-0.130511	-0.372281	0.111259	0.27865		-0.110207	-0.274549	0.0541349	0.180731		-0.129028	-0.263575	0.00551907	0.0595046
ARL4A	0.124728	-0.0917923	0.341249	0.248307		0.101981	-0.171589	0.37555	0.451968		0.208598	0.0360581	0.381137	0.0195176		0.180915	0.0360781	0.325752	0.01614
ARL6	0.202234	0.0118686	0.3926	0.0381133		0.0216808	-0.234083	0.277445	0.863564		0.137394	-0.0305246	0.305313	0.104995		0.0862476	-0.0585655	0.231061	0.233006
ARL6IP5	0.173935	0.0632968	0.284573	0.00319099		0.201285	0.060007	0.342563	0.00680852		0.121966	0.0217758	0.222157	0.0187642		0.0536784	-0.0372651	0.144622	0.237119
ARL6IP6	0.159342	-0.0160455	0.33473	0.0733308		0.0366552	-0.194212	0.267522	0.747721		0.157574	0.0103426	0.304805	0.0368031		0.108723	-0.0189588	0.236405	0.092188
ARMC2-AS1	0.364597	0.125125	0.604068	0.00413074		0.266255	-0.0634226	0.595933	0.10937		0.172629	-0.0550763	0.400334	0.131858		0.172133	-0.016961	0.361226	0.0727968
ARMC6	0.130374	0.000509011	0.260239	0.0491659		0.115586	-0.0520179	0.28319	0.169039		0.0624155	-0.0542547	0.179086	0.282897		0.0869249	-0.00802367	0.181874	0.0712668
ARMCX3	0.0448839	-0.0611318	0.1509	0.393658		0.13348	0.00959431	0.257365	0.0356448		0.0144099	-0.0774066	0.106226	0.750525		0.00134265	-0.0763192	0.0790045	0.972036
ARMCX6	0.0754837	-0.0494107	0.200378	0.226341		0.0563947	-0.101905	0.214694	0.472077		0.109303	0.00768875	0.210917	0.035928		0.0858648	-0.000891035	0.172621	0.052245
ARNTL2	-0.134234	-0.2775	0.00903279	0.0652331		0.0200145	-0.169399	0.209428	0.830414		-0.135407	-0.255086	-0.0157279	0.0279523		-0.100527	-0.203674	0.00262034	0.0557145
ARPC1A	0.0851994	0.00763217	0.162767	0.0324575		0.0736277	-0.027343	0.174598	0.146661		0.042183	-0.0280055	0.112372	0.228887		0.0338599	-0.0255528	0.0932726	0.253275
ARR3	-0.164367	-0.292978	-0.0357553	0.0140496		-0.0896028	-0.264537	0.0853318	0.303484		-0.104358	-0.220227	0.0115109	0.075716		-0.0996854	-0.195905	-0.00346577	0.0427853
ARRB1	0.140217	-0.0142707	0.294705	0.0735972		0.220487	0.0347895	0.406184	0.0215989		0.0632449	-0.0746549	0.201145	0.35599		0.0145727	-0.103488	0.132633	0.802473
ARSA	-0.170377	-0.348663	0.00791	0.0603457		-0.0146139	-0.250985	0.221758	0.90025		-0.0724502	-0.232571	0.0876706	0.36239		-0.16282	-0.285273	-0.0403673	0.010929
ARSJ	0.17806	0.0191528	0.336968	0.029371		0.176208	-0.0284116	0.380828	0.0887383		0.122456	-0.0179771	0.262889	0.0849888		0.112794	-0.00453893	0.230128	0.0589237
ARSK	0.263211	0.0648985	0.461523	0.0110584		-0.043308	-0.319666	0.233051	0.750882		0.129209	-0.0545896	0.313007	0.161201		0.0828346	-0.0746819	0.240351	0.290999
ART4	0.0680031	-0.0655481	0.201554	0.306289		0.0480005	-0.120586	0.216587	0.564848		0.122315	0.0154564	0.229174	0.0263128		0.101425	0.0108958	0.191955	0.029394
ART5	-0.1653	-0.327828	-0.00277284	0.0464585		-0.0987499	-0.312683	0.115183	0.352937		-0.0374812	-0.186047	0.111085	0.609778		-0.0677861	-0.191146	0.0555735	0.270292
ASAP1-IT1	-0.196486	-0.385646	-0.00732589	0.042282		-0.149632	-0.396671	0.0974078	0.225355		-0.146394	-0.31147	0.0186815	0.0800735		-0.144296	-0.280781	-0.0078108	0.0389842
ASB13	0.0663413	-0.0657525	0.198435	0.312831		0.180832	0.0279091	0.333754	0.0220914		0.0814935	-0.0294622	0.192449	0.143868		0.075031	-0.0179638	0.168026	0.109703
ASB2	0.00647391	-0.191169	0.204117	0.947047		0.237008	0.00763786	0.466378	0.0432959		0.0337584	-0.13507	0.202586	0.685574		0.0909719	-0.047752	0.229696	0.190261
ASB4	0.109469	-0.0555086	0.274447	0.185222		0.130888	-0.0752952	0.337071	0.204401		0.169435	0.0386731	0.300198	0.0128945		0.104732	-0.011718	0.221181	0.0761115
ASB8	0.105106	-0.0240072	0.234219	0.106693		0.263631	0.128144	0.399119	0.000422827		0.0737103	-0.0386174	0.186038	0.189979		0.0251796	-0.0720973	0.122456	0.60056
ASNA1	0.122251	0.0126536	0.231848	0.030054		0.10306	-0.0400621	0.246182	0.151593		0.0842196	-0.0125911	0.18103	0.0856866		0.110968	0.0359008	0.186036	0.00518743
ASPA	0.0288218	-0.108093	0.165737	0.669987		0.079997	-0.0885084	0.248502	0.339597		0.113209	0.00369071	0.222727	0.0432204		0.0477375	-0.0499377	0.145413	0.325782
ASS1	-0.0805549	-0.160636	-0.000473356	0.0487469		-0.0287007	-0.13501	0.0776083	0.58507		-0.0482954	-0.119401	0.0228103	0.175369		-0.0365024	-0.0969367	0.0239319	0.226626
ATAD1	0.175877	0.0115335	0.34022	0.0368142		0.0019059	-0.219238	0.22305	0.986058		0.0652729	-0.0846514	0.215197	0.38056		0.0443931	-0.0828029	0.171589	0.481049
ATAD2B	0.124044	0.00291384	0.245174	0.045072		0.0653377	-0.0947692	0.225445	0.410747		0.0559718	-0.0533112	0.165255	0.303516		0.070478	-0.019634	0.16059	0.120526
ATAD3B	-0.321094	-0.620364	-0.0218232	0.0363689		-0.522034	-0.872723	-0.171346	0.00491943		-0.171847	-0.440865	0.0971703	0.201655		-0.125486	-0.354312	0.10334	0.271239
ATAD5	0.21713	0.0367906	0.39747	0.0199794		0.00556189	-0.241628	0.252752	0.963611		0.164557	0.0066089	0.322506	0.0417102		0.160962	0.0312172	0.290707	0.0168064
ATE1	0.175707	0.06746	0.283954	0.00243876		0.120165	-0.0316448	0.271975	0.116294		0.105974	0.00475453	0.207194	0.0407829		0.0531565	-0.036575	0.142888	0.235452
ATF2	0.154863	0.0602831	0.249442	0.00226235		0.0999734	-0.0335744	0.233521	0.136594		0.119556	0.0356496	0.203462	0.0068041		0.0989576	0.0277067	0.170209	0.00815255
ATF3	0.221044	-0.198357	0.640445	0.289949		0.108889	-0.4227	0.640477	0.678349		0.228929	-0.126991	0.584849	0.198649		0.333316	0.051041	0.61559	0.0222652
ATG14	0.123317	0.0176848	0.228949	0.0236932		-0.032296	-0.175816	0.111224	0.648781		0.0632575	-0.0327619	0.159277	0.188287		0.0355964	-0.0468768	0.11807	0.384633
ATG16L2	-0.214004	-0.373459	-0.054549	0.0102807		-0.170391	-0.383908	0.0431266	0.113465		-0.148502	-0.29106	-0.00594334	0.0417378		-0.179971	-0.289902	-0.0700394	0.00226547
ATG4A	0.135073	0.00114774	0.268998	0.0481923		0.123052	-0.0495108	0.295615	0.15547		0.101858	-0.0147404	0.218457	0.0844495		0.0449406	-0.0573736	0.147255	0.376398
ATG4C	0.256115	0.0189786	0.493251	0.0352365		0.0201301	-0.299294	0.339554	0.898334		0.125992	-0.088286	0.340269	0.238874		0.0448497	-0.139749	0.229449	0.623003
ATG5	0.256158	0.0610522	0.451263	0.0118614		0.104295	-0.16458	0.37317	0.434028		0.154981	-0.0222525	0.332215	0.0841576		0.124859	-0.0255273	0.275246	0.100203
ATHL1	-0.25292	-0.471919	-0.0339205	0.0251034		-0.386818	-0.646216	-0.127421	0.00485368		-0.179061	-0.372289	0.0141683	0.068065		-0.219179	-0.370794	-0.067563	0.00612592
ATOX1	0.196117	0.0548457	0.337388	0.00817824		0.155219	-0.034939	0.345376	0.105791		0.0867595	-0.0460149	0.219534	0.191802		0.0415555	-0.072871	0.155982	0.463606
ATP11A	-0.119294	-0.314907	0.07632	0.222278		-0.0647225	-0.313819	0.184374	0.599182		-0.140232	-0.303777	0.0233128	0.0900488		-0.142625	-0.277373	-0.00787636	0.0387743
ATP13A5-AS1	-0.236048	-0.400876	-0.071221	0.00656036		-0.162232	-0.38787	0.063405	0.152191		-0.075173	-0.233341	0.0829946	0.339066		-0.0566033	-0.190598	0.0773915	0.394697
ATP1A1	-0.0939334	-0.244062	0.0561957	0.210806		-0.12378	-0.310309	0.0627493	0.185186		-0.114976	-0.239737	0.0097844	0.06951		-0.127293	-0.227887	-0.0266981	0.0149281
ATP1B2	0.110863	-0.0912653	0.312991	0.271166		0.214713	-0.0294076	0.458834	0.0824578		0.163756	-0.00180715	0.32932	0.0523888		0.208998	0.0825075	0.335488	0.00209016
ATP2C1	0.175421	0.0473976	0.303444	0.00894545		0.122447	-0.0513487	0.296242	0.160308		0.113028	-0.00290503	0.228961	0.0556329		0.0652158	-0.0361871	0.166619	0.198695
ATP5B	0.122351	0.0131572	0.231545	0.0293756		0.199725	0.0727191	0.326731	0.00318337		0.0798762	-0.0171444	0.176897	0.102952		0.0469489	-0.0370098	0.130908	0.262112
ATP5D	0.0292092	-0.169728	0.228146	0.766096		0.279192	0.0545829	0.503801	0.0166148		0.131103	-0.0321466	0.294353	0.11129		0.0824057	-0.058265	0.223076	0.240576
ATP5EP2	0.209695	-0.0455118	0.464902	0.103603		0.0776915	-0.25427	0.409653	0.635769		0.191319	-0.025855	0.408494	0.0819918		0.188671	0.00907327	0.368268	0.0401525
ATP5G1	0.2185	0.0118022	0.425199	0.0390064		0.317594	0.067502	0.567685	0.0146084		0.236784	0.0685126	0.405056	0.00743884		0.185446	0.0405591	0.330333	0.0139197
ATP5H	0.0972605	-0.0454961	0.240017	0.174081		0.0643058	-0.117885	0.246497	0.476149		0.110869	-0.00821822	0.229957	0.0668632		0.113892	0.0164043	0.21138	0.0236001
ATP5J	0.127915	0.00189469	0.253935	0.0468671		-0.00675427	-0.1751	0.161591	0.935165		0.0900357	-0.0204878	0.200559	0.10646		0.0540808	-0.0414212	0.149583	0.256244
ATP5J2	0.169125	0.0301334	0.308116	0.0188124		0.118025	-0.06751	0.30356	0.203488		0.119847	-0.00316025	0.242854	0.0557823		0.131489	0.0326427	0.230335	0.0108978
ATP6V0C	0.00892759	-0.196965	0.21482	0.929944		0.274394	0.0397987	0.508988	0.0234499		0.113127	-0.0579519	0.284206	0.186693		0.131062	-0.00931171	0.271436	0.0661275
ATP6V0CP3	0.0318093	-0.171091	0.234709	0.750784		0.0139261	-0.239401	0.267253	0.911255		0.172767	0.0114922	0.334042	0.0366384		0.0845467	-0.0589165	0.22801	0.237828
ATP6V0E1	0.0895872	-0.0207647	0.199939	0.107614		0.171239	0.0428125	0.299666	0.010732		0.0766961	-0.0178365	0.171229	0.107826		0.0653693	-0.0143782	0.145117	0.104393
ATP6V1A	-0.0383148	-0.21181	0.13518	0.654866		-0.0259852	-0.242798	0.190828	0.808088		-0.0869992	-0.23243	0.058432	0.230994		-0.130784	-0.246499	-0.0150685	0.0281051
ATP6V1E1	0.151652	0.0243349	0.278969	0.0212202		0.0582652	-0.114521	0.231052	0.495883		0.0918577	-0.0226457	0.206361	0.111655		0.05814	-0.0404881	0.156768	0.237703
ATP6V1F	0.0912521	-0.082794	0.265298	0.292423		0.305967	0.117719	0.494214	0.00241131		0.14057	-0.00176116	0.282902	0.0527155		0.09811	-0.0247175	0.220937	0.113143
ATP6V1G1	0.132314	0.0112182	0.253409	0.0333065		0.0793078	-0.0813314	0.239947	0.320974		0.105181	0.000217993	0.210143	0.0495565		0.107098	0.0214369	0.192759	0.0160511
ATP6V1G3	-0.160919	-0.306512	-0.0153258	0.0314694		-0.194204	-0.3767	-0.0117073	0.0378105		-0.106686	-0.235732	0.0223594	0.101586		-0.0644556	-0.176007	0.0470954	0.246901
ATP7B	-0.145535	-0.314129	0.023058	0.0880069		-0.0897076	-0.308242	0.128827	0.408024		-0.120979	-0.265847	0.0238903	0.0983306		-0.150533	-0.26542	-0.0356462	0.0120154
ATP8B4	0.330454	0.114987	0.545921	0.00389869		0.341337	0.0588178	0.623857	0.0195907		0.222054	0.0258122	0.418296	0.0279376		0.13691	-0.035783	0.309603	0.115746
ATP9A	0.0267767	-0.158968	0.212521	0.770219		0.278342	0.0719427	0.48474	0.00995831		0.0311638	-0.127743	0.190071	0.691289		-0.000253239	-0.134799	0.134293	0.996955
ATPIF1	0.139727	-0.000780033	0.280233	0.0512027		0.0931397	-0.0907194	0.276999	0.308729		0.159023	0.0454235	0.272622	0.00771617		0.0898244	-0.0133117	0.192961	0.0853486
ATXN7L3	0.094497	-0.0312167	0.220211	0.135044		0.166514	0.0163091	0.316719	0.0310027		0.0471793	-0.0633666	0.157725	0.389903		-0.00694049	-0.101462	0.0875812	0.881665
AUP1	0.113303	-0.0263905	0.252996	0.107925		0.197408	0.0313313	0.363485	0.0214674		0.0865619	-0.034255	0.207379	0.153584		0.0435734	-0.0608454	0.147992	0.400397
B4GALT3	0.00965199	-0.10379	0.123094	0.863063		0.148832	0.019123	0.278541	0.0259786		0.0743858	-0.0186442	0.167416	0.112787		0.0505188	-0.0293003	0.130338	0.20572
B4GALT4-AS1	-0.058608	-0.227514	0.110298	0.483578		-0.215591	-0.41155	-0.0196321	0.0321973		-0.0601162	-0.204255	0.0840223	0.400645		-0.0497449	-0.17151	0.0720199	0.410243
BAALC-AS1	-0.179816	-0.30747	-0.0521613	0.00738453		-0.119495	-0.29417	0.0551796	0.172375		-0.140269	-0.252257	-0.0282812	0.0158768		-0.0614648	-0.163541	0.0406115	0.22802
BAAT	0.141483	-0.00632166	0.289288	0.0599432		0.180673	-0.00297764	0.364324	0.0535842		0.135589	0.0111031	0.260076	0.0338246		0.0828462	-0.0264648	0.192157	0.131971
BABAM1	0.0376135	-0.130781	0.206008	0.651194		0.116389	-0.0895953	0.322372	0.257265		0.133296	-0.00232796	0.26892	0.0538013		0.181906	0.0810693	0.282743	0.000922902
BACE2	0.152792	-0.0753672	0.380951	0.181314		0.174738	-0.111137	0.460613	0.221248		0.20318	0.0168651	0.389496	0.0336243		0.113673	-0.0510392	0.278385	0.168744
BAG4	0.118037	0.00446315	0.231611	0.042177		0.0589947	-0.091558	0.209547	0.4294		0.0657965	-0.0357664	0.167359	0.195523		0.060404	-0.0248772	0.145685	0.158171
BAG5	0.12057	0.0109194	0.230221	0.0322844		0.0511969	-0.0956519	0.198046	0.481518		0.0506817	-0.0492699	0.150633	0.308278		0.0242616	-0.0611886	0.109712	0.565931
BAIAP2L1	0.127669	-0.0455803	0.300919	0.14259		0.167766	-0.0472631	0.382796	0.121399		0.182191	0.0444902	0.319891	0.0112861		0.147271	0.0297826	0.264759	0.0158043
BAK1	0.125809	-0.0907437	0.342362	0.244394		0.260244	0.00206942	0.518418	0.0483075		0.122053	-0.0621655	0.306271	0.185862		0.104878	-0.0504923	0.260249	0.17796
BARHL2	-0.130609	-0.258892	-0.00232572	0.0462442		-0.150026	-0.311738	0.0116861	0.0677682		-0.128895	-0.23606	-0.0217301	0.0200955		-0.0990773	-0.191165	-0.00698914	0.0358913
BBS7	0.178121	0.0144716	0.341769	0.0339399		-0.0479761	-0.26797	0.172018	0.658893		0.104756	-0.0416198	0.251132	0.154032		0.0539844	-0.0724416	0.18041	0.389662
BCAR3	-0.162237	-0.294632	-0.0298433	0.0180624		-0.0286148	-0.21033	0.153101	0.749715		-0.119132	-0.235752	-0.00251225	0.0455659		-0.0560524	-0.159505	0.0474	0.276907
BCAS3	0.115084	0.0302938	0.199875	0.00953852		0.0700678	-0.0458328	0.185968	0.226214		0.0544877	-0.024562	0.133537	0.16925		0.0387049	-0.0287064	0.106116	0.249832
BCCIP	0.151444	0.0108068	0.292081	0.0357406		0.00471358	-0.184691	0.194118	0.959755		0.0583327	-0.0699233	0.186589	0.359947		0.0333799	-0.0757841	0.142544	0.536609
BCKDHA	0.0425621	-0.0684201	0.153544	0.439193		0.17037	0.0464339	0.294305	0.00875046		0.0337566	-0.0614546	0.128968	0.474186		0.0451253	-0.0341614	0.124412	0.253902
BEX4	0.213507	0.0810502	0.345964	0.00258884		0.0506062	-0.142042	0.243254	0.595189		0.112759	-0.0131953	0.238713	0.0773988		0.120456	0.0178641	0.223047	0.0229681
BFSP2	-0.128556	-0.308224	0.0511121	0.154113		-0.25826	-0.468612	-0.0479081	0.0178636		-0.0779238	-0.234639	0.0787914	0.317585		-0.0831891	-0.214093	0.0477146	0.203927
BHLHE23	-0.162973	-0.293934	-0.032012	0.0165023		-0.114762	-0.289994	0.0604697	0.190827		-0.118326	-0.233982	-0.00267096	0.0452603		-0.0301657	-0.134305	0.0739735	0.55815
BHMT2	-0.196646	-0.343893	-0.0493987	0.0106208		-0.26517	-0.444667	-0.0856736	0.00521265		-0.170481	-0.296218	-0.0447441	0.00960596		-0.15673	-0.260253	-0.0532067	0.00431732
BICD2	-0.0793424	-0.233471	0.0747859	0.301105		-0.0817905	-0.275084	0.111503	0.39391		-0.060438	-0.192991	0.0721152	0.358763		-0.128606	-0.231157	-0.026056	0.0157602
BLOC1S6	0.124471	-0.0330833	0.282026	0.116972		0.104431	-0.0967546	0.305616	0.297164		0.126271	-0.00622212	0.258765	0.0610048		0.121415	0.0117394	0.23109	0.0312189
BLZF1	0.200577	0.00456993	0.396584	0.0452169		-0.0165275	-0.278598	0.245543	0.898262		0.093798	-0.0827783	0.270374	0.286236		0.0528946	-0.0978704	0.20366	0.478775
BMPER	0.163378	0.0624964	0.264259	0.00248693		0.089552	-0.0541193	0.233223	0.212494		0.130538	0.0420239	0.219052	0.00528051		0.101549	0.0250595	0.178038	0.0110385
BMPR1B	-0.100901	-0.235434	0.0336327	0.135885		-0.137557	-0.303927	0.0288125	0.101553		-0.156785	-0.260768	-0.0528023	0.00445676		-0.128198	-0.216888	-0.0395087	0.00613058
BNC2	0.140217	-0.0620487	0.342483	0.1669		0.296435	0.0612573	0.531612	0.0152853		0.111115	-0.0630096	0.285239	0.202109		0.151698	0.0118186	0.291577	0.0345426
BNIP3L	0.0816267	-0.0582933	0.221547	0.242481		0.164264	-0.00314341	0.331671	0.054171		0.124382	0.0110726	0.237691	0.0325559		0.127986	0.0364348	0.219538	0.00778943
BOC	0.200743	0.0677074	0.333779	0.00443056		0.187515	0.0101328	0.364897	0.0390021		0.121994	-0.000907681	0.244896	0.0516055		0.0693875	-0.0383383	0.177113	0.198033
BOLA1	0.117575	0.00115558	0.233995	0.0479116		0.11261	-0.0368279	0.262048	0.134111		0.077185	-0.0255229	0.179893	0.135136		0.0743216	-0.0113326	0.159976	0.0864579
BOLA2	0.14277	-0.0172313	0.302771	0.0783231		0.13463	-0.069667	0.338928	0.188161		0.121416	-0.0157534	0.258586	0.0806164		0.143565	0.0342147	0.252915	0.011863
BOLA3-AS1	0.107086	-0.0453517	0.259523	0.16149		0.144036	-0.0448781	0.33295	0.129757		0.162492	0.0422593	0.282724	0.00981586		0.107364	0.000786451	0.213941	0.04844
BORA	0.277322	0.0819408	0.472703	0.00699486		0.290551	0.0368105	0.544291	0.0262612		0.266396	0.105418	0.427374	0.00206172		0.224311	0.0882394	0.360383	0.00213289
BPGM	0.08874	-0.0977717	0.275252	0.338553		0.110675	-0.121827	0.343176	0.338324		0.1401	-0.0132868	0.293486	0.0718876		0.136022	0.00904376	0.263	0.0366441
BRAP	0.151304	0.032572	0.270036	0.0143008		0.0549421	-0.108163	0.218047	0.496337		0.0808811	-0.0278544	0.189617	0.139012		0.0556154	-0.037422	0.148653	0.231329
BRCA2	0.246927	0.0158829	0.477972	0.0370493		0.281527	-0.0103468	0.5734	0.0581275		0.134138	-0.073293	0.341568	0.196313		0.173444	0.00555348	0.341334	0.0433377
BRD8	0.142195	0.00807511	0.276314	0.038475		0.0734656	-0.104599	0.251531	0.405679		0.0283058	-0.0950774	0.151689	0.642432		0.0169522	-0.0874237	0.121328	0.742146
BRI3BP	0.0928842	-0.0833594	0.269128	0.289972		0.255997	0.0541272	0.457866	0.0147339		0.101387	-0.0476847	0.250459	0.174804		0.0665844	-0.0609337	0.194102	0.294362
BRIP1	0.0746914	-0.134405	0.283787	0.470899		0.0848114	-0.176255	0.345878	0.511668		0.0991262	-0.0776622	0.275915	0.26085		0.152937	0.0118019	0.294072	0.034677
BRIX1	0.210846	-0.00486452	0.426558	0.0550454		0.023515	-0.263181	0.310211	0.867943		0.194927	0.0122598	0.377595	0.0373176		0.11448	-0.046163	0.275122	0.155722
BSN-AS2	-0.0760785	-0.208013	0.055856	0.247841		-0.167526	-0.323408	-0.0116435	0.0360836		-0.0165955	-0.132117	0.0989262	0.770994		0.00792717	-0.0897132	0.105568	0.869272
BSPH1	-0.21478	-0.372808	-0.0567512	0.00945196		0.0112739	-0.210379	0.232926	0.917864		-0.0970086	-0.244823	0.0508063	0.189929		-0.0496976	-0.176932	0.0775372	0.430865
BTBD10	0.216934	0.0432205	0.390648	0.0161625		0.0138476	-0.225767	0.253462	0.906727		0.105215	-0.0545545	0.264985	0.188453		0.0510986	-0.0865987	0.188796	0.453994
BTBD16	-0.162043	-0.296724	-0.0273628	0.0200582		-0.0251259	-0.209469	0.159218	0.782405		-0.0929069	-0.214742	0.0289279	0.129698		-0.0807545	-0.183369	0.0218598	0.118332
BTBD9	-0.0401601	-0.203838	0.123518	0.619583		0.0805124	-0.122117	0.283142	0.423042		-0.082734	-0.219997	0.0545292	0.227573		-0.117416	-0.227633	-0.00719772	0.037618
BTD	0.150159	0.000525798	0.299793	0.0492517		0.132463	-0.0607144	0.325641	0.171402		0.14812	0.0230161	0.273224	0.0219407		0.125332	0.0197456	0.230919	0.0216329
BTG1	-0.0198048	-0.168958	0.129349	0.787877		-0.19565	-0.366349	-0.0249516	0.0261288		-0.0453087	-0.172073	0.0814558	0.470636		-0.0383787	-0.145407	0.0686496	0.46921
BUB1	0.0473219	-0.267132	0.361776	0.760446		0.378865	0.0135439	0.744186	0.0425888		0.00419055	-0.265606	0.273987	0.974875		-0.0021695	-0.229976	0.225638	0.984594
C10orf10	-0.0145223	-0.183553	0.154508	0.861738		0.209372	0.0141184	0.404626	0.0364681		0.0702165	-0.0721764	0.212609	0.321537		0.0674052	-0.0522068	0.187017	0.258507
C10orf142	0.170928	-0.0318636	0.37372	0.0953775		0.0863383	-0.177064	0.349741	0.507915		0.082717	-0.0969519	0.262386	0.354178		0.151364	0.00848903	0.294239	0.0386098
C10orf25	-0.141437	-0.269873	-0.0130002	0.0320479		-0.0719331	-0.243316	0.0994502	0.397698		-0.0366075	-0.155047	0.0818324	0.532247		-0.0201479	-0.120549	0.0802532	0.684511
C10orf76	0.154885	0.00932377	0.300447	0.0378267		-0.0198394	-0.215408	0.175729	0.837087		0.0715493	-0.0601615	0.20326	0.275682		0.0142076	-0.0992174	0.127633	0.799616
C10orf95	-0.156888	-0.30956	-0.00421471	0.0443822		-0.203321	-0.392468	-0.0141745	0.0360443		-0.0305315	-0.170438	0.109375	0.658677		-0.0543101	-0.171038	0.0624179	0.349172
C10orf99	-0.190395	-0.339722	-0.0410685	0.0142532		-0.0300854	-0.236596	0.176426	0.76786		-0.135873	-0.268295	-0.00345054	0.044682		-0.0953706	-0.209775	0.0190338	0.0988941
C11orf24	0.169381	0.0546705	0.284091	0.00523145		0.188057	0.0404837	0.335631	0.014301		0.174849	0.0838432	0.265854	0.000484312		0.0872036	-0.00196778	0.176375	0.0549326
C11orf31	0.153966	0.00576734	0.302165	0.0422473		0.122367	-0.0707234	0.315458	0.205154		0.114007	-0.0154139	0.243427	0.0820073		0.0624002	-0.0503672	0.175168	0.267018
C11orf53	0.197182	0.0201095	0.374255	0.0303119		0.120921	-0.114306	0.356147	0.30177		0.10166	-0.0584375	0.261758	0.20428		0.103051	-0.0303826	0.236485	0.12506
C11orf80	0.21712	0.00368081	0.430559	0.0464215		0.102963	-0.179582	0.385509	0.462084		0.195956	0.0146321	0.377279	0.0351324		0.0746732	-0.0883747	0.237721	0.356658
C11orf84	0.0491694	-0.107913	0.206252	0.527075		0.18456	0.00024051	0.368879	0.049721		0.0969554	-0.0334498	0.227361	0.139186		0.0812113	-0.0289671	0.19139	0.142496
C12orf10	0.154796	0.0200241	0.289568	0.0258422		0.125995	-0.0509442	0.302934	0.156033		0.113676	-0.00464465	0.231997	0.0590652		0.112303	0.0148829	0.209724	0.0253493
C12orf4	0.208291	0.0629422	0.35364	0.00652902		0.100156	-0.102595	0.302908	0.320701		0.113692	-0.0213232	0.248707	0.0956801		0.124024	0.0139929	0.234055	0.0284978
C12orf73	0.180557	0.0395516	0.321563	0.0138821		0.153788	-0.032743	0.340319	0.102485		0.154484	0.0336653	0.275303	0.0140068		0.0699041	-0.0403515	0.18016	0.204953
C12orf76	0.0778442	0.00853519	0.147153	0.029024		0.0727467	-0.0170306	0.162524	0.108249		0.0440571	-0.0182822	0.106396	0.159058		0.0145249	-0.039695	0.0687447	0.587958
C14orf119	0.160762	0.0399114	0.281613	0.010897		0.044017	-0.12394	0.211974	0.596047		0.119067	0.0122633	0.225871	0.0301404		0.0528009	-0.0430546	0.148656	0.269152
C15orf32	0.211071	0.030432	0.39171	0.0235784		0.236914	0.00757132	0.466256	0.0433499		0.155797	-0.00281332	0.314407	0.0539323		0.13082	-0.00320666	0.264847	0.0553668
C15orf43	0.0847027	-0.0578733	0.227279	0.234149		0.158119	-0.0139026	0.330141	0.070197		0.0743185	-0.0476591	0.196296	0.222694		0.135432	0.0430745	0.227789	0.00551149
C15orf48	0.0812287	-0.028647	0.191104	0.141358		0.147309	0.0165042	0.278114	0.0286275		0.0681968	-0.0260687	0.162462	0.149754		0.0649264	-0.013848	0.143701	0.102587
C15orf53	0.146293	0.00122795	0.291359	0.0482141		0.0822746	-0.108836	0.273385	0.385833		0.129541	0.00590459	0.253177	0.0406426		0.107802	0.00317201	0.212431	0.0438621
C16orf87	0.309534	0.0928346	0.526232	0.00668388		0.221256	-0.0743587	0.516871	0.136662		0.233267	0.0415687	0.424965	0.0188085		0.129794	-0.0415676	0.301156	0.1322
C16orf91	-0.094054	-0.188117	8.4702e-06	0.0500193		-0.107084	-0.225736	0.0115678	0.0751482		-0.0996657	-0.177097	-0.0222341	0.0134433		-0.0678161	-0.13588	0.000247542	0.0507851
C17orf77	-0.116121	-0.270843	0.0386003	0.135628		-0.227735	-0.408684	-0.0467858	0.0154261		-0.0758075	-0.21058	0.0589648	0.259372		-0.073281	-0.186267	0.0397053	0.195026
C17orf96	-0.1954	-0.351254	-0.0395467	0.0157856		-0.0808938	-0.293877	0.132089	0.443563		-0.0879268	-0.231973	0.0561193	0.221862		-0.0487997	-0.172268	0.0746691	0.425468
C18orf21	0.156966	0.00582472	0.308108	0.0423172		0.0798328	-0.120424	0.280089	0.421525		0.149576	0.022523	0.276629	0.0226354		0.0656646	-0.0491719	0.180501	0.251732
C18orf8	0.0941747	0.011682	0.176667	0.0266806		0.0348735	-0.076426	0.146173	0.526663		0.0350549	-0.0408049	0.110915	0.352415		0.0213586	-0.0431653	0.0858825	0.503765
C19orf84	0.245926	0.0853709	0.406481	0.00393815		0.00888397	-0.222641	0.240409	0.937986		0.157323	0.00985746	0.304788	0.0373621		0.132574	0.00802085	0.257128	0.0377694
C1orf112	0.213004	0.0751343	0.350873	0.00367638		0.149406	-0.0416139	0.340425	0.120511		0.151849	0.027658	0.27604	0.0182952		0.131398	0.0271062	0.23569	0.0153267
C1orf115	0.0698839	-0.0822691	0.222037	0.355297		0.214829	0.0404341	0.389225	0.0175197		0.0113206	-0.120912	0.143553	0.862222		0.00703216	-0.104646	0.118711	0.898418
C1orf162	0.227311	0.00805038	0.446572	0.0426554		0.247092	-0.0312687	0.525452	0.0798035		0.187856	-0.000967867	0.37668	0.0511096		0.123195	-0.0406933	0.287083	0.135036
C1orf174	0.127817	0.00577399	0.24986	0.0407223		0.183139	0.0349154	0.331362	0.0172143		0.0830317	-0.0249668	0.19103	0.126702		0.0471439	-0.0461508	0.140439	0.309912
C1orf228	0.177853	-0.0492763	0.404983	0.120102		0.198776	-0.0868083	0.484361	0.165248		0.203824	0.0161842	0.391464	0.0342722		0.126452	-0.0380694	0.290974	0.126804
C1orf87	-0.158763	-0.315634	-0.00189267	0.0474718		-0.0501221	-0.258758	0.158514	0.626885		-0.0319335	-0.175382	0.111515	0.652288		-0.0531421	-0.173009	0.0667245	0.372017
C1QL2	0.0361464	-0.14241	0.214703	0.681898		0.11499	-0.103941	0.333921	0.29158		0.138362	-0.00575957	0.282484	0.0592413		0.122528	0.00164868	0.243406	0.0471504
C1QTNF2	-0.173224	-0.326843	-0.0196053	0.0284394		-0.11514	-0.318822	0.0885411	0.257052		-0.146064	-0.278028	-0.0141008	0.0312448		-0.0973991	-0.212469	0.0176705	0.0940518
C1QTNF4	-0.172377	-0.309625	-0.0351288	0.0156198		-0.117236	-0.301493	0.0670204	0.203397		-0.120658	-0.242587	0.00127192	0.0522809		-0.0725333	-0.179011	0.0339439	0.174138
C20orf181	0.103579	-0.16622	0.373378	0.43871		0.158286	-0.176243	0.492814	0.341185		0.157549	-0.0682102	0.383307	0.164176		0.200861	0.0190104	0.382711	0.0315726
C20orf187	-0.134544	-0.265451	-0.00363687	0.0443483		-0.101485	-0.272372	0.0694022	0.234316		-0.174322	-0.325592	-0.0230526	0.0253931		-0.0665296	-0.164978	0.0319193	0.177488
C20orf195	-0.216503	-0.328695	-0.104311	0.000462173		-0.132136	-0.298114	0.0338409	0.114293		-0.154596	-0.258276	-0.0509156	0.00485707		-0.101572	-0.194488	-0.00865577	0.0332293
C21orf33	-0.0290269	-0.154352	0.0962982	0.639259		-0.0409049	-0.196967	0.115157	0.595999		-0.108755	-0.208294	-0.00921674	0.0333131		-0.0706042	-0.157558	0.0163499	0.107556
C21orf91	0.170884	0.0254915	0.316276	0.0228405		0.0703606	-0.126315	0.267036	0.470236		0.120742	-0.00770531	0.24919	0.0644095		0.110617	0.00339404	0.217841	0.0436074
C2orf72	0.0334701	-0.0727578	0.139698	0.524376		0.127834	0.00361716	0.252051	0.0440911		0.0289271	-0.062056	0.11991	0.520643		0.0402509	-0.0356044	0.116106	0.286748
C2orf76	0.224139	0.027501	0.420778	0.0268959		0.0190433	-0.247971	0.286058	0.885038		0.180655	0.010414	0.350896	0.0383116		0.105484	-0.0442279	0.255195	0.160288
C2orf88	0.119156	-0.0863391	0.324651	0.245279		0.177549	-0.0759434	0.431041	0.162692		0.172878	0.0050173	0.340739	0.0439437		0.153995	0.0134901	0.2945	0.0328066
C3orf30	0.157952	0.0179081	0.297996	0.0284068		0.170526	-0.0080102	0.349063	0.060472		0.132347	0.0119105	0.252783	0.0323845		0.10075	-0.00258511	0.204085	0.0556232
C4orf26	0.159187	-0.0184074	0.336782	0.0770502		0.238401	0.0227736	0.454028	0.0314197		0.1908	0.0473647	0.334236	0.010899		0.146625	0.0228888	0.27036	0.0218381
C4orf33	0.159358	-0.052815	0.37153	0.135348		0.279497	0.0257628	0.533232	0.0320024		0.0893459	-0.0965797	0.275271	0.333821		0.0775343	-0.0793061	0.234375	0.320348
C5AR2	-0.145095	-0.39228	0.102089	0.239647		-0.199215	-0.505718	0.107288	0.194106		-0.112942	-0.325596	0.0997107	0.286318		-0.194356	-0.361997	-0.026716	0.0245911
C5orf22	0.145509	0.028004	0.263014	0.0169898		0.02104	-0.140635	0.182715	0.791998		0.0359024	-0.0744895	0.146294	0.511202		0.0474389	-0.0447354	0.139613	0.301212
C5orf30	0.121046	-0.112356	0.354448	0.297586		0.330377	0.0616823	0.599072	0.017711		0.145842	-0.0502594	0.341942	0.139077		0.111254	-0.0555352	0.278042	0.182988
C5orf38	-0.121051	-0.237678	-0.00442431	0.0424288		-0.0676069	-0.221758	0.086544	0.377111		-0.0779667	-0.181188	0.0252544	0.133229		-0.0271447	-0.117228	0.0629382	0.542511
C5orf47	-0.106993	-0.213833	-0.000153214	0.0496934		-0.106843	-0.243437	0.0297514	0.120491		-0.0850381	-0.177473	0.00739725	0.0699689		-0.0339792	-0.115641	0.0476828	0.401735
C6orf201	0.199301	0.00679975	0.391803	0.0429155		0.265115	0.0277299	0.5025	0.0298697		0.219353	0.0629731	0.375733	0.00760727		0.148679	0.0101356	0.287222	0.0363306
C6orf203	0.185091	0.0135143	0.356669	0.035436		0.0859471	-0.142879	0.314773	0.448586		0.114908	-0.0378088	0.267625	0.134674		0.0659899	-0.0657568	0.197737	0.314105
C6orf25	0.0881566	-0.212424	0.388738	0.553271		0.38803	0.0410052	0.735056	0.0296878		0.115446	-0.139887	0.370778	0.362741		0.0304224	-0.18802	0.248865	0.777792
C6orf62	0.104463	0.00215468	0.206771	0.045661		0.0318796	-0.104374	0.168134	0.635864		0.0575288	-0.0338927	0.14895	0.208272		0.057552	-0.0187451	0.133849	0.133736
C6orf89	0.0973219	-0.0127072	0.207351	0.0808256		0.0164717	-0.128087	0.161031	0.817366		0.0682526	-0.0277358	0.164241	0.156612		0.0898595	0.0131574	0.166562	0.0232455
C7	-0.0970332	-0.224503	0.0304363	0.130345		-0.232645	-0.37248	-0.0928096	0.0019668		-0.0688047	-0.179422	0.0418127	0.213428		-0.0391569	-0.133969	0.0556553	0.405211
C7orf25	0.179727	0.00373923	0.355715	0.0456242		0.0978281	-0.13453	0.330186	0.396253		0.165674	0.0167255	0.314622	0.0304873		0.0665353	-0.0676328	0.200703	0.318851
C7orf57	0.0912857	-0.0510226	0.233594	0.199831		0.103718	-0.0745719	0.282008	0.24378		0.125768	0.00974942	0.241787	0.0346134		0.0780153	-0.0236957	0.179726	0.127554
C7orf73	0.245118	0.124313	0.365924	0.000265958		0.20367	0.0299947	0.377346	0.0231202		0.184203	0.0738697	0.294536	0.00190683		0.129528	0.0307955	0.228261	0.01192
C8orf31	0.107465	-0.0838098	0.29874	0.259911		0.354196	0.150855	0.557538	0.00129281		0.0934983	-0.0702298	0.257226	0.252342		0.157011	0.0287352	0.285288	0.0181826
C8orf34-AS1	-0.137941	-0.271513	-0.0043687	0.0434079		-0.0953053	-0.270464	0.0798533	0.274922		-0.160234	-0.267014	-0.0534545	0.004625		-0.104035	-0.199993	-0.0080764	0.0345929
C8orf46	-0.20223	-0.437301	0.0328401	0.0890392		-0.173845	-0.474974	0.127285	0.247304		-0.201042	-0.39864	-0.00344423	0.0463843		-0.0653257	-0.242463	0.111811	0.456779
C9orf106	0.309797	0.0505806	0.569014	0.020828		0.243487	-0.0991199	0.586094	0.156816		0.232998	0.00577255	0.460223	0.0448088		0.174515	-0.02042	0.36945	0.0773958
C9orf129	0.153396	-0.036995	0.343787	0.110184		0.161223	-0.0793083	0.401755	0.180931		0.127791	-0.0357108	0.291293	0.120766		0.143507	0.0102118	0.276803	0.0357775
C9orf172	-0.0614811	-0.201158	0.0781956	0.375406		0.172978	0.00912066	0.336836	0.0392542		-0.00547336	-0.126763	0.115816	0.927099		0.013255	-0.089048	0.115558	0.792889
C9orf3	0.29799	0.094196	0.501784	0.0056302		0.181244	-0.10108	0.463567	0.199485		0.129732	-0.0637756	0.32324	0.18084		0.11952	-0.042858	0.281897	0.143034
C9orf47	-0.16688	-0.328462	-0.00529837	0.043392		0.00170599	-0.214661	0.218073	0.987244		-0.172453	-0.305927	-0.0389783	0.0131293		-0.10803	-0.226673	0.0106135	0.0727257
C9orf78	0.0551443	-0.204043	0.314331	0.666682		0.0118941	-0.312229	0.336017	0.940688		0.130894	-0.086231	0.348019	0.227489		0.186783	0.0125988	0.360966	0.0364644
CA1	0.139027	-0.103524	0.381578	0.250618		0.1807	-0.121039	0.482439	0.230503		0.245174	0.0540109	0.436338	0.013746		0.216264	0.0566126	0.375916	0.00966565
CA2	0.149825	-0.078664	0.378313	0.190299		0.234321	-0.0453965	0.514038	0.09733		0.175472	-0.0149013	0.365846	0.0694667		0.178177	0.0218899	0.334464	0.0268705
CA5A	-0.147105	-0.41383	0.11962	0.268569		-0.210544	-0.540713	0.119625	0.202418		-0.275361	-0.484059	-0.0666623	0.0114907		-0.175265	-0.360787	0.010258	0.0631637
CA5B	0.224544	0.0662796	0.382808	0.00701598		0.116233	-0.103486	0.335953	0.288193		0.0742675	-0.0771251	0.22566	0.324009		0.0541848	-0.0742056	0.182575	0.395137
CA9	-0.204759	-0.355582	-0.0539373	0.00952233		-0.0655598	-0.275624	0.144505	0.528286		-0.196756	-0.321434	-0.0720778	0.00309222		-0.158851	-0.265733	-0.0519694	0.00497948
CAAP1	0.20056	0.0343175	0.366802	0.0197533		0.074526	-0.151665	0.300717	0.505732		0.0803318	-0.0733079	0.233972	0.293725		0.0675888	-0.0621562	0.197334	0.295471
CABP7	0.132853	-0.0527301	0.318436	0.153919		0.267739	0.0506257	0.484851	0.0174101		0.0667284	-0.0960518	0.229509	0.408664		0.0425203	-0.0956396	0.18068	0.533987
CACFD1	0.172806	-0.0160385	0.36165	0.0713908		0.128643	-0.115744	0.373031	0.290539		0.16287	0.00317738	0.322563	0.0458918		0.0966111	-0.0432562	0.236478	0.168384
CACNA1I	-0.147332	-0.279927	-0.0147366	0.0306462		0.0562452	-0.121887	0.234377	0.523498		-0.0693071	-0.189745	0.0511305	0.248786		-0.0229307	-0.126658	0.0807972	0.654539
CACNA2D3	-0.102394	-0.243236	0.0384486	0.147834		-0.0773875	-0.257144	0.102369	0.385828		-0.132928	-0.247455	-0.0184019	0.0244425		-0.0514307	-0.15529	0.0524281	0.319534
CACNG4	-0.259155	-0.457594	-0.0607157	0.0122701		-0.216895	-0.480452	0.0466615	0.103087		-0.0390021	-0.228166	0.150162	0.676362		-0.067301	-0.22546	0.0908578	0.391282
CACNG5	-0.120156	-0.303507	0.0631951	0.190552		-0.00338575	-0.23892	0.232148	0.976747		-0.072799	-0.23227	0.086672	0.358192		-0.137176	-0.263515	-0.0108368	0.0343451
CALHM2	0.0348153	-0.120826	0.190456	0.650723		0.276146	0.112083	0.44021	0.00177265		0.0782362	-0.0522253	0.208698	0.229876		0.0690266	-0.0408668	0.17892	0.209079
CALM1	0.140008	0.0109794	0.269037	0.0344501		0.00714565	-0.166803	0.181094	0.933621		0.0108203	-0.108653	0.130293	0.854338		0.00781703	-0.093077	0.108711	0.875193
CAMKK1	-0.141564	-0.27902	-0.00410765	0.0439448		-0.138558	-0.314866	0.0377498	0.118819		-0.0577328	-0.182248	0.0667829	0.350818		-0.0736214	-0.176648	0.0294052	0.154632
CAMKMT	-0.224126	-0.443488	-0.00476367	0.0455316		-0.43404	-0.67666	-0.19142	0.00100146		-0.215103	-0.399361	-0.0308442	0.0236956		-0.15438	-0.314147	0.00538716	0.0577054
CAMSAP3	0.0564532	-0.0375611	0.150467	0.229281		0.156808	0.0523911	0.261226	0.0045979		0.0651418	-0.0136664	0.14395	0.101644		0.0429759	-0.0248315	0.110783	0.20511
CAMTA1	0.128356	0.0292613	0.22745	0.0129235		0.104506	-0.0273173	0.236329	0.115755		0.121027	0.0383449	0.203708	0.00558582		0.0748523	0.000206658	0.149498	0.0494096
CAPN13	-0.150695	-0.318514	0.0171248	0.0765501		-0.0917192	-0.309991	0.126553	0.397159		-0.153097	-0.293411	-0.0127837	0.0335357		-0.144297	-0.260243	-0.0283519	0.0164953
CAPN15	-0.0252848	-0.120092	0.0695222	0.58961		0.302102	0.126001	0.478203	0.00149035		0.132271	-0.00313647	0.267678	0.0551883		-0.00552886	-0.0744194	0.0633617	0.870759
CAPN7	0.18693	0.0162266	0.357634	0.0329474		-0.0445057	-0.274353	0.185342	0.694988		0.0912425	-0.0632861	0.245771	0.23695		0.0503695	-0.081973	0.182712	0.442631
CAPNS1	0.139064	-0.0387212	0.316848	0.120486		0.326488	0.131353	0.521623	0.00187027		0.107996	-0.0454865	0.261478	0.160829		0.0479119	-0.08499	0.180814	0.466854
CAPS2	-0.0728618	-0.251947	0.106223	0.412145		-0.196173	-0.409429	0.0170826	0.0699912		-0.0950709	-0.246038	0.055896	0.207937		-0.143328	-0.262554	-0.0241012	0.0201546
CAPZA3	-0.0291153	-0.195326	0.137096	0.72274		-0.220738	-0.410719	-0.0307567	0.0243059		0.000250008	-0.142441	0.142941	0.997165		0.0303391	-0.089591	0.150269	0.60881
CARD8	-0.0584134	-0.177302	0.0604751	0.323266		-0.0578321	-0.206988	0.0913235	0.43422		-0.0516576	-0.153381	0.0500655	0.307564		-0.0885193	-0.169275	-0.00776409	0.0327872
CARD9	0.0628002	-0.0937265	0.219327	0.418587		0.122781	-0.0690096	0.314571	0.200706		0.100258	-0.0299163	0.230431	0.126058		0.118924	0.0136886	0.22416	0.0281237
CASC1	-0.124205	-0.328116	0.0797058	0.222817		-0.0688641	-0.328458	0.19073	0.591584		-0.0853072	-0.261639	0.0910243	0.330623		-0.165642	-0.30333	-0.0279532	0.0200724
CASC3	-0.14786	-0.2768	-0.01892	0.0260617		-0.0836155	-0.256034	0.0888028	0.329476		-0.0755455	-0.192549	0.0414583	0.196983		-0.0965082	-0.191395	-0.00162122	0.0464535
CASC4	0.140875	0.0144707	0.26728	0.030187		0.0490802	-0.121011	0.219171	0.559657		0.0781435	-0.0356274	0.191914	0.170712		0.00387809	-0.0953889	0.103145	0.936864
CASP3	0.262632	0.0415451	0.483719	0.0215418		0.183668	-0.110532	0.477868	0.211792		0.20106	0.00783626	0.394283	0.0419456		0.123707	-0.0453128	0.292726	0.14522
CASP8	0.212055	0.0775768	0.346534	0.00311237		0.140717	-0.0472365	0.328671	0.136551		0.0533648	-0.0793689	0.186099	0.417632		0.056655	-0.0546581	0.167968	0.306495
CASP8AP2	0.269296	0.0514883	0.487103	0.0171462		-0.0386396	-0.338242	0.260963	0.793821		0.236143	0.0505579	0.421728	0.0144328		0.13101	-0.0357643	0.297784	0.11897
CATSPER4	-0.204083	-0.359935	-0.0482315	0.0120625		-0.128511	-0.339935	0.0829128	0.223764		-0.160662	-0.296706	-0.0246184	0.0222509		-0.115294	-0.233328	0.00274044	0.055201
CBLB	0.169063	0.0130204	0.325105	0.0347049		0.129541	-0.0749709	0.334052	0.205373		0.128469	-0.00758696	0.264524	0.0632878		0.11672	0.00301222	0.230428	0.0445979
CBLN2	0.0338863	-0.124741	0.192513	0.665415		0.189285	0.00437447	0.374196	0.0451499		0.00587447	-0.130434	0.142183	0.930369		0.0307697	-0.0837438	0.145283	0.586835
CBR1	0.112779	-0.0221494	0.247707	0.0980419		0.12356	-0.0465582	0.293679	0.148205		0.0949227	-0.0208577	0.210703	0.104334		0.115337	0.0227909	0.207884	0.0163593
CBR3	-0.102007	-0.313495	0.109482	0.332062		-0.290517	-0.534781	-0.0462531	0.0213972		-0.0818141	-0.26335	0.0997215	0.364269		-0.0757822	-0.228606	0.0770413	0.318879
CBX2	-0.196706	-0.411841	0.0184302	0.071607		-0.113527	-0.394131	0.167077	0.414734		-0.149982	-0.336561	0.036597	0.110962		-0.166983	-0.319003	-0.0149634	0.0324521
CC2D2A	-0.129043	-0.24372	-0.0143653	0.0287457		-0.0457597	-0.200249	0.10873	0.549363		-0.0973507	-0.197576	0.00287436	0.0564914		-0.0856715	-0.169799	-0.00154397	0.0461996
CCDC106	0.0827677	-0.0771858	0.242721	0.298654		0.0643403	-0.137396	0.266077	0.519352		0.1501	0.0226289	0.27757	0.0226091		0.0674361	-0.047652	0.182524	0.240461
CCDC117	0.137854	0.00407908	0.271628	0.0438286		0.135885	-0.0355972	0.307367	0.115913		0.0852516	-0.0334674	0.203971	0.152687		0.0534436	-0.0484569	0.155344	0.29227
CCDC124	0.0377975	-0.0653231	0.140918	0.459503		0.0663602	-0.0609586	0.193679	0.295218		0.0282658	-0.0602707	0.116802	0.518931		0.0730913	0.00309049	0.143092	0.0412908
CCDC136	0.19998	0.00981507	0.390145	0.03996		0.053678	-0.200774	0.30813	0.66933		0.217265	0.0624783	0.372052	0.00757118		0.199115	0.0717702	0.326461	0.00333632
CCDC14	0.204472	0.0472579	0.361685	0.0125947		0.0903835	-0.125491	0.306258	0.398849		0.122432	-0.0203917	0.265256	0.0901303		0.10724	-0.0128672	0.227346	0.0781447
CCDC144A	0.141546	-0.034941	0.318032	0.111744		0.126031	-0.0989206	0.350982	0.261223		0.154661	0.00794648	0.301376	0.0395142		0.120177	-0.00521366	0.245567	0.0596445
CCDC146	0.277426	0.0560809	0.498772	0.0158143		0.0211737	-0.284315	0.326663	0.888253		0.135414	-0.0681812	0.339008	0.184213		0.142659	-0.0261667	0.311485	0.0945818
CCDC150	0.140726	0.00412177	0.27733	0.0438895		0.137078	-0.0382144	0.31237	0.12058		0.0758532	-0.0464522	0.198159	0.214729		0.0768256	-0.025179	0.17883	0.134309
CCDC159	-0.270975	-0.465941	-0.0760103	0.00811173		-0.0861627	-0.359032	0.186707	0.523479		-0.13154	-0.313659	0.050578	0.150393		-0.107047	-0.261231	0.0471369	0.16628
CCDC163P	0.191498	-0.0135227	0.396519	0.0660243		0.103486	-0.164834	0.371805	0.436627		0.105711	-0.0762568	0.287678	0.244419		0.172268	0.0291749	0.315361	0.0199906
CCDC172	-0.107987	-0.218369	0.00239536	0.0548473		-0.181606	-0.311186	-0.0520259	0.00765305		-0.107149	-0.199445	-0.0148536	0.0244136		-0.0936278	-0.171019	-0.0162366	0.019443
CCDC173	-0.203469	-0.390934	-0.0160032	0.034408		-0.071351	-0.322664	0.179962	0.56595		-0.187012	-0.345518	-0.0285069	0.0223662		-0.0903694	-0.232954	0.0522153	0.205109
CCDC175	-0.147397	-0.290001	-0.00479268	0.0432376		-0.142729	-0.32585	0.0403927	0.121757		-0.0814267	-0.20896	0.0461069	0.201877		-0.0424448	-0.152071	0.067181	0.434866
CCDC191	0.25228	0.0231063	0.481453	0.0321049		0.041928	-0.267312	0.351168	0.783517		0.0948414	-0.114864	0.304547	0.362612		0.0997993	-0.0758163	0.275415	0.254603
CCDC27	-0.126108	-0.258929	0.00671325	0.061925		-0.0117149	-0.187669	0.164239	0.892627		-0.0759154	-0.193374	0.0415432	0.196546		-0.0995074	-0.194378	-0.00463631	0.0404447
CCDC47	-0.0126307	-0.141593	0.116331	0.842635		-0.0206675	-0.181351	0.140016	0.794362		-0.0522934	-0.16104	0.0564532	0.333497		-0.0993921	-0.184758	-0.0140258	0.0240371
CCDC50	0.222661	0.0587029	0.386619	0.00950283		0.104747	-0.12176	0.331254	0.35206		0.0899109	-0.0643826	0.244204	0.242998		0.0690399	-0.0617897	0.19987	0.289356
CCDC53	0.229894	0.0856046	0.374183	0.00285553		-0.0345751	-0.244402	0.175252	0.738536		0.153429	0.021237	0.285621	0.0244454		0.0918367	-0.0250508	0.208724	0.11891
CCDC61	0.0703564	-0.105237	0.245949	0.419197		0.297979	0.107672	0.488286	0.00329827		0.0805201	-0.0685194	0.22956	0.278262		0.110487	-0.0109309	0.231905	0.0728954
CCDC65	0.227375	0.0416632	0.413088	0.0181541		0.0697193	-0.184216	0.323655	0.578752		0.171802	0.00894915	0.334656	0.0393771		0.155353	0.0194771	0.291228	0.0264697
CCDC68	-0.254658	-0.429879	-0.0794368	0.00588997		-0.196218	-0.434324	0.0418875	0.102638		-0.219193	-0.369066	-0.0693202	0.00562117		-0.148162	-0.281535	-0.0147894	0.0306812
CCDC74A	-0.210409	-0.38896	-0.0318588	0.022514		-0.0491798	-0.292319	0.19396	0.682146		-0.0546903	-0.220964	0.111583	0.506456		-0.112363	-0.247259	0.0225334	0.0991528
CCDC77	-0.0591002	-0.165106	0.0469059	0.263512		-0.09564	-0.225741	0.0344612	0.143526		-0.0467171	-0.137824	0.0443893	0.302958		-0.0812519	-0.153293	-0.00921125	0.0284086
CCDC78	-0.136712	-0.261584	-0.0118388	0.0329843		-0.0781842	-0.244134	0.0877661	0.343228		-0.0527242	-0.166825	0.061376	0.352429		-0.0215428	-0.119014	0.0759283	0.65461
CCDC82	0.234409	0.0234167	0.445401	0.0306678		-0.0221989	-0.307551	0.263153	0.874687		0.150766	-0.0368575	0.338389	0.111089		0.0854872	-0.0769338	0.247908	0.290592
CCDC87	0.119812	-0.0219903	0.261615	0.0946132		0.105463	-0.0758132	0.28674	0.243745		0.144614	0.0294734	0.259754	0.0156178		0.131628	0.0362172	0.227038	0.00853828
CCDC90B	0.208981	0.0101582	0.407804	0.0400517		0.12899	-0.133345	0.391325	0.322907		0.147885	-0.026682	0.322453	0.0937867		0.10929	-0.0398811	0.258462	0.144828
CCDC97	0.102122	-0.0449586	0.249204	0.166252		0.193492	0.0186925	0.368292	0.0312332		0.074898	-0.0522556	0.202052	0.238054		0.0402844	-0.0686635	0.149232	0.455605
CCL23	0.256367	-0.0183892	0.531124	0.0662902		0.340428	0.000826559	0.680029	0.0494806		0.208292	-0.0285425	0.445127	0.0824754		0.113778	-0.0925802	0.320136	0.268707
CCL28	0.1935	0.0276133	0.359388	0.0237986		0.0119266	-0.214206	0.238059	0.914843		0.144644	-0.000742722	0.29003	0.0511058		0.0808239	-0.0467644	0.208412	0.205332
CCL4L2	0.125376	-0.128808	0.379559	0.321411		0.363089	0.0716944	0.654483	0.016377		0.144886	-0.0696918	0.359465	0.177839		0.141992	-0.0371086	0.321093	0.115741
CCL5	0.120218	-0.0888075	0.329244	0.249047		0.279706	0.0350593	0.524352	0.0264745		0.10832	-0.0702761	0.286916	0.224752		0.13429	-0.0118123	0.280392	0.070206
CCM2L	-0.134255	-0.249452	-0.0190573	0.0239119		-0.0922663	-0.245349	0.0608168	0.227587		-0.110148	-0.209622	-0.0106746	0.0311805		-0.0923639	-0.176457	-0.00827064	0.0324638
CCNH	0.172979	0.0457656	0.300192	0.00942226		0.015323	-0.163063	0.193709	0.861766		0.118895	0.00486622	0.232923	0.0415583		0.0614847	-0.0394032	0.162373	0.222579
CCNJ	0.233342	0.0561487	0.410535	0.0116343		0.215053	-0.0180247	0.448132	0.0691984		0.0890406	-0.0772647	0.255346	0.282517		0.093713	-0.0450915	0.232517	0.177883
CCNT1	0.160288	0.030959	0.289617	0.0169044		0.0473098	-0.129971	0.22459	0.589379		0.087488	-0.03036	0.205336	0.139757		0.0503149	-0.0512891	0.151919	0.319527
CCR10	0.290907	0.072344	0.509471	0.0108572		0.346428	0.0709411	0.621915	0.0155036		0.240032	0.0510929	0.428972	0.0145726		0.281251	0.13995	0.422551	0.00032988
CCR4	0.300095	0.0840164	0.516174	0.00815409		0.166622	-0.131267	0.464511	0.261986		0.146706	-0.0550028	0.348415	0.147669		0.0821182	-0.0918003	0.256037	0.342186
CCS	0.110751	-0.0286739	0.250177	0.115066		0.132804	-0.0415926	0.307201	0.13021		0.108259	-0.00951862	0.226037	0.0701969		0.126647	0.0329379	0.220356	0.00981531
CCT8L2	-0.149173	-0.323731	0.025386	0.091082		-0.233328	-0.444247	-0.0224098	0.0313302		-0.171243	-0.314364	-0.0281214	0.0206961		-0.105294	-0.231864	0.0212766	0.0995629
CD101	0.242506	0.0379797	0.447032	0.0217656		0.287879	0.0305202	0.545238	0.0296303		0.166812	-0.0145842	0.348208	0.0700763		0.0871108	-0.0717161	0.245938	0.271178
CD160	0.387672	0.0727219	0.702623	0.0175991		0.509445	0.121631	0.897259	0.0118201		0.254424	-0.0272745	0.536123	0.074943		0.19818	-0.0417503	0.43811	0.10188
CD164	0.169516	0.0114932	0.327538	0.0363996		0.0998857	-0.109416	0.309187	0.33711		0.0863356	-0.056104	0.228775	0.225041		0.070721	-0.0497363	0.191178	0.239559
CD200R1	0.363716	0.107464	0.619967	0.00699551		0.217995	-0.135333	0.571323	0.217055		0.251798	0.0214969	0.482099	0.0332016		0.167039	-0.0337306	0.367809	0.0995263
CD226	0.228077	0.0622491	0.393905	0.00871908		0.350733	0.159291	0.542175	0.000791555		0.201096	0.0602051	0.341987	0.0067207		0.153502	0.0313871	0.275616	0.0155394
CD244	0.235752	0.0310768	0.440426	0.0254584		0.269952	0.0110187	0.528885	0.0415804		0.159238	-0.0223209	0.340796	0.0832812		0.123582	-0.0310324	0.278197	0.112915
CD47	0.208168	0.014959	0.401378	0.0356482		0.00410384	-0.25613	0.264337	0.974491		0.0983628	-0.0765147	0.27324	0.259388		0.0534581	-0.0961613	0.203077	0.470796
CD48	0.148334	0.0231507	0.273518	0.021843		0.0373848	-0.133153	0.207922	0.657232		0.0947569	-0.0171913	0.206705	0.0940522		0.0890616	-0.00428765	0.182411	0.0607423
CD84	0.166199	-0.0395936	0.371991	0.109377		0.111587	-0.153381	0.376555	0.396129		0.180072	0.00883659	0.351308	0.0399615		0.0774652	-0.0754187	0.230349	0.308625
CD9	0.153011	-0.0908907	0.396912	0.209628		0.374078	0.0956759	0.65248	0.0102019		0.121891	-0.0878344	0.331617	0.244211		0.0210057	-0.160165	0.202176	0.814221
CDAN1	-0.0581239	-0.168857	0.052609	0.291879		-0.140369	-0.270638	-0.0100996	0.0356315		-0.0224246	-0.118769	0.07392	0.637616		0.00830559	-0.0733	0.0899111	0.836561
CDC20	0.0330241	-0.251316	0.317364	0.813909		0.469567	0.162841	0.776292	0.00395496		0.0393656	-0.203978	0.28271	0.743132		-0.0092477	-0.215074	0.196579	0.927416
CDC23	0.158691	0.022603	0.294779	0.0238391		0.0823214	-0.100565	0.265207	0.364851		0.0848586	-0.0384942	0.208211	0.17006		0.0366727	-0.0700726	0.143418	0.487879
CDC27	0.0648471	-0.0925958	0.22229	0.406467		0.109698	-0.0845382	0.303935	0.257488		0.141813	0.0163816	0.267244	0.0280562		0.127777	0.0232314	0.232323	0.0183377
CDC40	0.177168	0.0380047	0.316331	0.0143863		-0.0561059	-0.247618	0.135406	0.553708		0.0667206	-0.0632422	0.196683	0.302397		0.0202823	-0.0912536	0.131818	0.71266
CDC42BPG	-0.149168	-0.274523	-0.0238129	0.0213367		-0.115399	-0.281189	0.0503905	0.165234		-0.0969304	-0.208868	0.0150076	0.0870679		-0.0659453	-0.162237	0.0303466	0.171922
CDC42EP2	-0.197912	-0.43171	0.035886	0.0940251		-0.102533	-0.40619	0.201123	0.495311		-0.101131	-0.307962	0.105699	0.325567		-0.190055	-0.352352	-0.0277571	0.0233009
CDCA7	0.0473872	-0.159842	0.254616	0.643506		0.153097	-0.0996024	0.405797	0.225245		0.0805843	-0.094948	0.256117	0.355519		0.143084	0.00279332	0.283375	0.045889
CDH11	0.0555815	-0.0825231	0.193686	0.417156		0.135398	-0.0309976	0.301793	0.106837		0.0413994	-0.0772376	0.160036	0.481117		0.0950993	0.000726602	0.189472	0.0483733
CDH16	-0.181031	-0.35364	-0.00842291	0.0404574		0.0103746	-0.221206	0.241956	0.927626		-0.0920261	-0.247295	0.0632431	0.235227		-0.0417341	-0.175179	0.091711	0.527433
CDH26	-0.12584	-0.225763	-0.0259178	0.0153656		-0.074221	-0.209391	0.0609489	0.270639		-0.0577888	-0.150096	0.0345183	0.210546		-0.0343026	-0.113349	0.044744	0.382093
CDH4	-0.141067	-0.235911	-0.0462227	0.00495089		-0.0819429	-0.21412	0.0502344	0.214907		-0.0738176	-0.162816	0.0151805	0.100526		-0.0710546	-0.145075	0.00296617	0.0592684
CDH6	-0.160549	-0.266161	-0.0549367	0.00418083		-0.0702821	-0.219943	0.0793786	0.344764		-0.106533	-0.202841	-0.0102237	0.0313433		-0.0842472	-0.166443	-0.00205151	0.0448956
CDHR3	0.230391	0.031696	0.429085	0.0245733		0.270547	0.020165	0.520929	0.0351573		0.109373	-0.0719028	0.290649	0.227113		0.0761401	-0.0782034	0.230484	0.321346
CDHR5	-0.1064	-0.247992	0.0351929	0.135161		-0.0679641	-0.249697	0.113768	0.450527		-0.135043	-0.250276	-0.0198103	0.023205		-0.0331534	-0.138906	0.0725994	0.526443
CDK13	0.134481	0.0216035	0.247359	0.0211951		0.0498799	-0.103401	0.203161	0.510958		0.0529514	-0.0512542	0.157157	0.307267		0.0186522	-0.0706777	0.107982	0.672499
CDK20	-0.118015	-0.276391	0.0403615	0.138338		-0.0195473	-0.224598	0.185504	0.846776		-0.113032	-0.247331	0.0212669	0.095839		-0.120288	-0.230223	-0.010354	0.0330766
CDK2AP1	0.263058	0.0561141	0.470003	0.0145211		0.291401	0.027176	0.555625	0.0318133		0.284065	0.119417	0.448713	0.00141388		0.13078	-0.0278333	0.289393	0.102462
CDK2AP2	0.113152	-0.0725967	0.2989	0.222778		0.266742	0.0517447	0.481739	0.0168006		0.0706338	-0.0904626	0.23173	0.377239		0.0342496	-0.103032	0.171531	0.613736
CDK5RAP3	-0.121509	-0.282665	0.0396463	0.133897		-0.139143	-0.341321	0.0630353	0.169889		-0.155687	-0.286543	-0.0248319	0.0213564		-0.123649	-0.23543	-0.0118679	0.0313413
CDK8	0.13672	-0.0390601	0.3125	0.122507		-0.0758923	-0.302554	0.150769	0.498909		0.150465	0.00422853	0.296701	0.0441302		0.0991811	-0.0279234	0.226286	0.121349
CDKAL1	0.178046	0.0261491	0.329944	0.0231799		0.0276164	-0.179388	0.234621	0.786899		0.100381	-0.036848	0.237609	0.145444		0.0673142	-0.0501953	0.184824	0.250898
CDKN1B	-0.0347749	-0.138527	0.0689775	0.49847		-0.0352124	-0.164906	0.0944809	0.582955		-0.070392	-0.155902	0.0151178	0.102987		-0.0712096	-0.141857	-0.000561975	0.0483201
CDKN2AIP	0.131454	0.0105981	0.25231	0.0340522		0.0150181	-0.147889	0.177925	0.851763		0.0830442	-0.0244344	0.190523	0.124893		0.0651468	-0.0261365	0.15643	0.155139
CDKN2C	-0.0167317	-0.237643	0.20418	0.87797		0.279673	0.0254701	0.533875	0.0321957		-0.0189712	-0.208145	0.170203	0.838923		0.00710511	-0.152718	0.166929	0.928179
CDRT7	-0.222574	-0.361963	-0.0831848	0.0028035		-0.221826	-0.406758	-0.0368947	0.0204057		-0.138049	-0.267474	-0.00862358	0.0373979		-0.140096	-0.245315	-0.0348768	0.0108322
CDX4	-0.163073	-0.295375	-0.0307706	0.0174596		-0.150361	-0.32328	0.0225572	0.0858203		-0.130928	-0.245757	-0.0160987	0.0268539		-0.0977942	-0.196708	0.00111955	0.052479
CEACAM5	-0.142627	-0.343637	0.0583831	0.157458		0.0535245	-0.205196	0.312245	0.675328		-0.173107	-0.338873	-0.0073405	0.0412668		-0.138512	-0.279596	0.00257271	0.0540466
CEBPA-AS1	-0.206361	-0.370068	-0.0426528	0.0152802		-0.0172905	-0.243454	0.208873	0.876832		-0.101	-0.251668	0.0496676	0.180887		-0.044779	-0.174948	0.0853904	0.487312
CEBPZOS	0.214097	0.0364382	0.391756	0.019877		0.0620759	-0.180343	0.304495	0.604454		0.140249	-0.0184131	0.298912	0.0810087		0.0519515	-0.0879799	0.191883	0.453789
CECR2	0.190206	0.00735371	0.373058	0.0420078		0.289051	0.0699256	0.508176	0.011508		0.190106	0.037957	0.342256	0.016111		0.1342	0.00144843	0.266951	0.0477087
CECR5	-0.0996059	-0.278212	0.0790002	0.263371		-0.0699759	-0.296008	0.156056	0.531584		-0.16492	-0.308217	-0.0216226	0.0255688		-0.0804921	-0.208952	0.047968	0.210162
CECR6	-0.166638	-0.357897	0.0246209	0.0852333		-0.0996308	-0.3479	0.148639	0.418483		-0.131095	-0.296325	0.0341356	0.115477		-0.141026	-0.276535	-0.0055166	0.0419173
CENPE	0.143619	-0.0778608	0.365098	0.195114		0.331329	0.0763434	0.586314	0.0126679		0.124972	-0.0645638	0.314507	0.187923		0.0692484	-0.0936191	0.232116	0.391662
CENPI	0.0934017	-0.150736	0.33754	0.440288		0.22607	-0.0692395	0.521378	0.128268		0.185747	-0.0134554	0.384949	0.0664598		0.189091	0.0257475	0.352435	0.0247888
CENPN	0.221227	-0.00276275	0.445218	0.0527066		0.251948	-0.0305067	0.534403	0.0784214		0.27686	0.100968	0.452751	0.0031589		0.154406	-0.0083832	0.317195	0.0621721
CENPU	0.155357	-0.0194635	0.330178	0.079483		0.223521	0.00975155	0.43729	0.041026		0.131426	-0.0185357	0.281388	0.0835025		0.0710254	-0.0596712	0.201722	0.275503
CEP104	0.15604	0.0232113	0.288869	0.0229024		0.10453	-0.072387	0.281447	0.236653		0.0993196	-0.0194249	0.218064	0.097823		0.0471438	-0.0565214	0.150809	0.359993
CEP126	0.26855	0.0521029	0.484997	0.0167972		0.038631	-0.259285	0.336547	0.792727		0.11507	-0.085178	0.315319	0.249448		0.177666	0.0183007	0.33703	0.0301385
CEP135	0.178566	0.0574348	0.299698	0.00529722		-0.0112546	-0.184259	0.16175	0.895073		0.130152	0.0219961	0.238308	0.0200389		0.0842298	-0.010946	0.179406	0.0806691
CER1	-0.211686	-0.33549	-0.0878811	0.00153647		-0.125651	-0.303376	0.0520739	0.158907		-0.14672	-0.26023	-0.0332101	0.0130946		-0.113468	-0.211153	-0.0157821	0.0243433
CERS3	-0.141611	-0.28908	0.0058578	0.0591813		-0.209546	-0.388309	-0.0307817	0.0231753		-0.140034	-0.26353	-0.0165382	0.0276354		-0.120616	-0.224497	-0.0167345	0.0243959
CES5A	-0.161739	-0.316873	-0.0066041	0.0415774		-0.118216	-0.321311	0.0848795	0.243517		-0.0582133	-0.199419	0.0829929	0.40604		-0.0590315	-0.177612	0.0595489	0.317025
CES5AP1	-0.249071	-0.494446	-0.00369697	0.0468607		-0.204894	-0.52335	0.113562	0.198516		-0.173415	-0.388838	0.0420076	0.110476		-0.082671	-0.270267	0.104925	0.37485
CETN2	0.215018	0.069747	0.360288	0.00513799		0.263316	0.0812253	0.445407	0.00611194		0.191559	0.0687363	0.314381	0.0034058		0.0966922	-0.0181114	0.211496	0.0956157
CETN3	0.245219	0.0274686	0.462969	0.028631		0.120779	-0.170867	0.412425	0.403938		0.105183	-0.0937141	0.30408	0.288351		0.124085	-0.0405992	0.288768	0.134153
CFAP161	0.164865	-0.0322202	0.361951	0.0977838		0.219244	-0.0247254	0.463213	0.076334		0.136429	-0.0329618	0.305821	0.110302		0.166538	0.0310012	0.302075	0.0177811
CFAP206	0.145372	0.0406263	0.250117	0.00819348		0.0781501	-0.0664384	0.222739	0.278053		0.112286	0.0202607	0.204311	0.0185161		0.139865	0.0726892	0.20704	0.000197579
CFAP45	-0.113038	-0.298975	0.0728981	0.223687		-0.048865	-0.286026	0.188296	0.676568		-0.136162	-0.29123	0.0189056	0.0829405		-0.161762	-0.285356	-0.0381667	0.0121017
CFAP46	-0.138725	-0.221378	-0.0560723	0.00181837		-0.0393284	-0.1606	0.0819428	0.512396		-0.1083	-0.181496	-0.0351029	0.00515242		-0.0929167	-0.154403	-0.0314303	0.00437982
CFD	0.150504	-0.0530692	0.354077	0.14134		0.253434	0.00804932	0.49882	0.0433897		0.190219	0.0241254	0.356312	0.0262395		0.10004	-0.0480989	0.248179	0.177778
CFI	-0.0521134	-0.152732	0.0485055	0.298215		-0.124522	-0.243287	-0.00575677	0.0405154		-0.0488585	-0.134718	0.037001	0.253974		-0.0325853	-0.105715	0.0405449	0.369645
CGB2	0.129901	-0.0759687	0.335771	0.207067		0.158342	-0.0986182	0.415301	0.21761		0.143886	-0.0290255	0.316798	0.0994708		0.152012	0.0101962	0.293828	0.0365346
CGB7	-0.13264	-0.239161	-0.02612	0.0164417		-0.057578	-0.202829	0.0876734	0.424122		-0.0717629	-0.168948	0.0254222	0.141806		-0.0395606	-0.123451	0.0443294	0.342778
CGRRF1	0.247615	0.0448359	0.450393	0.0184338		0.0821488	-0.194743	0.359041	0.548716		0.126508	-0.0588368	0.311852	0.173317		0.028679	-0.132623	0.189981	0.718768
CHAC1	0.0302058	-0.143793	0.204205	0.725124		0.0750765	-0.140423	0.290576	0.481834		0.0870946	-0.0585682	0.232757	0.231219		0.11935	0.0016545	0.237046	0.0470654
CHCHD10	0.110236	-0.0587932	0.279265	0.192638		0.212129	0.0105541	0.413703	0.0398293		0.104038	-0.0397992	0.247875	0.149836		0.0518772	-0.0725213	0.176276	0.400699
CHCHD2	0.0726066	-0.143272	0.288485	0.496998		0.266795	0.0151278	0.518463	0.0384916		0.161833	-0.0141674	0.337834	0.0701041		0.122308	-0.0280902	0.272707	0.107036
CHCHD3	0.20056	0.039347	0.361774	0.0165315		0.106644	-0.111906	0.325193	0.326537		0.116605	-0.0295676	0.262777	0.113594		0.0922507	-0.0318607	0.216362	0.13929
CHCHD4	0.0896519	-0.12369	0.302994	0.397136		0.0339731	-0.235034	0.302981	0.798005		0.18243	0.0108282	0.354032	0.0379864		0.0759297	-0.0776443	0.229504	0.320285
CHCHD5	0.0870099	-0.0421294	0.216149	0.178741		0.17225	0.0194977	0.325003	0.028437		0.146003	0.0461853	0.24582	0.00561624		0.10402	0.016073	0.191968	0.0220656
CHD5	-0.18647	-0.299659	-0.0732803	0.00214499		-0.184686	-0.335628	-0.0337432	0.0182223		-0.095442	-0.203918	0.0130341	0.0823562		-0.053646	-0.148043	0.0407512	0.254587
CHDH	-0.161685	-0.306627	-0.016742	0.0300469		-0.0543307	-0.249474	0.140813	0.573455		-0.110197	-0.238378	0.0179844	0.0892519		-0.0647848	-0.175948	0.0463785	0.242948
CHEK2P2	-0.315657	-0.593624	-0.0376896	0.0274253		-0.448127	-0.784934	-0.111319	0.0108832		-0.130572	-0.385093	0.12395	0.302744		-0.159545	-0.369942	0.0508515	0.131769
CHERP	0.0428944	-0.0682161	0.154005	0.436191		0.144217	0.0153864	0.273048	0.0295176		0.0420731	-0.0527853	0.136931	0.371813		0.0087838	-0.0723705	0.0899381	0.826358
CHFR	-0.248863	-0.476353	-0.0213741	0.0331104		-0.164701	-0.465353	0.13595	0.271733		0.00334649	-0.207667	0.21436	0.974347		-0.0760321	-0.147479	-0.00458532	0.0378059
CHPT1	0.15253	-0.018115	0.323174	0.0778369		0.104353	-0.116771	0.325478	0.342432		0.172866	0.0331559	0.312577	0.017071		0.140452	0.0215261	0.259378	0.0222462
CHRM3-AS1	-0.183335	-0.350379	-0.01629	0.0325853		-0.190015	-0.403764	0.0237345	0.0793883		-0.15831	-0.301199	-0.0154205	0.031095		-0.11044	-0.234433	0.0135525	0.0788329
CHRNA1	-0.191488	-0.330002	-0.0529748	0.0084175		-0.110949	-0.301366	0.0794682	0.243049		-0.0432845	-0.176283	0.0897141	0.510913		-0.0181446	-0.131088	0.0947984	0.744841
CHRNA7	0.115022	-0.066336	0.29638	0.204809		0.248166	0.0355757	0.460755	0.0237014		0.100416	-0.0547602	0.255593	0.196012		0.103428	-0.0256514	0.232507	0.112063
CHRNE	0.111267	-0.0935826	0.316117	0.275738		0.147571	-0.107076	0.402218	0.245547		0.143906	-0.0267239	0.314536	0.0951883		0.17815	0.0428406	0.31346	0.0116495
CHST12	0.141495	-0.0437985	0.326788	0.129185		0.247873	0.0265594	0.469186	0.0294404		0.115288	-0.0440685	0.274644	0.149751		0.116444	-0.0159027	0.248792	0.0823571
CHST7	-0.152201	-0.355179	0.0507778	0.135969		0.0102889	-0.252775	0.273352	0.936793		-0.114815	-0.290262	0.060632	0.191157		-0.143617	-0.286186	-0.00104781	0.0484462
CIITA	0.156471	-0.0486632	0.361604	0.129597		0.0628448	-0.202316	0.328006	0.631507		0.185853	0.0170756	0.35463	0.0320546		0.0532219	-0.0999187	0.206362	0.482892
CISD2	0.122255	-0.0527059	0.297216	0.163655		0.236726	0.0297548	0.443698	0.0264192		0.125328	-0.0222455	0.272901	0.0930127		0.109991	-0.0140912	0.234074	0.0802008
CITED1	-0.208077	-0.347366	-0.0687884	0.00478842		-0.119947	-0.314316	0.0744223	0.216959		-0.0746922	-0.208907	0.0595229	0.264356		-0.0605524	-0.174076	0.0529709	0.284294
CITED2	0.0492608	-0.08451	0.183032	0.45743		0.168496	0.0127495	0.324243	0.0349505		0.0174962	-0.0980161	0.133009	0.758941		0.000848242	-0.0968462	0.0985427	0.985954
CITED4	0.0316953	-0.14049	0.20388	0.709301		0.203541	0.00273734	0.404344	0.0471519		0.0159425	-0.131787	0.163672	0.826862		0.0721124	-0.0496879	0.193913	0.235715
CLC	0.691383	-0.0207904	1.40356	0.0566141		0.902242	0.0202543	1.78423	0.0452858		0.661727	0.0620688	1.26138	0.0317196		0.452702	-0.0686753	0.97408	0.0862558
CLCC1	0.147953	0.0150262	0.280879	0.030384		0.0771804	-0.100318	0.254679	0.381153		0.0549999	-0.0668429	0.176843	0.363512		-0.00671399	-0.111063	0.0976347	0.896214
CLCN2	0.0868514	-0.0460803	0.219783	0.191856		0.0694408	-0.0992476	0.238129	0.406722		0.112662	0.00341971	0.221903	0.0436739		0.0360306	-0.0620819	0.134143	0.458654
CLCN7	0.111771	-0.0211129	0.244654	0.0960378		0.213027	0.059094	0.366959	0.0083571		0.0797311	-0.0358635	0.195326	0.168973		0.0540831	-0.0447005	0.152867	0.272012
CLCNKB	-0.143878	-0.406535	0.118778	0.271762		-0.161119	-0.48991	0.167673	0.324523		-0.218518	-0.432818	-0.00421696	0.0459354		-0.160053	-0.344327	0.0242216	0.086161
CLDN16	0.16222	0.0105468	0.313893	0.0369193		0.0544984	-0.148527	0.257524	0.587206		0.0891893	-0.0468907	0.225269	0.190497		0.0804414	-0.0339558	0.194839	0.161094
CLDN18	-0.17049	-0.32909	-0.0118908	0.0360388		-0.103267	-0.313186	0.106653	0.322679		-0.20258	-0.327536	-0.0776248	0.00246447		-0.115541	-0.231414	0.000330769	0.0506153
CLDN22	0.212281	0.0106506	0.413911	0.039748		0.229989	-0.0262313	0.486209	0.0766542		0.177396	0.00401428	0.350777	0.0452488		0.138076	-0.00997102	0.286124	0.0664059
CLDN4	0.0888759	-0.145636	0.323388	0.444553		0.28849	0.0142096	0.562771	0.039926		0.0921658	-0.107746	0.292078	0.353514		0.136014	-0.0273807	0.299408	0.0993588
CLDN9	0.0591829	-0.0723354	0.190701	0.364984		0.0634428	-0.10113	0.228016	0.43684		0.109253	0.00275929	0.215747	0.0447105		0.07888	-0.0128557	0.170616	0.0891931
CLDND1	0.153965	0.0116394	0.29629	0.0349631		0.0541006	-0.136609	0.24481	0.566266		0.111993	-0.0127599	0.236746	0.0766243		0.0844867	-0.0220775	0.191051	0.115732
CLEC11A	-0.117847	-0.22244	-0.0132525	0.0285585		0.0124034	-0.129341	0.154147	0.859207		-0.0609646	-0.155627	0.0336983	0.198097		-0.0116205	-0.0937876	0.0705466	0.77445
CLEC18A	-0.102348	-0.377449	0.172753	0.452859		-0.130403	-0.47319	0.212384	0.442845		-0.234634	-0.455314	-0.013955	0.0379637		-0.120039	-0.31575	0.0756714	0.219698
CLEC1B	0.0902784	-0.262804	0.443361	0.604991		0.441813	0.0326613	0.850964	0.0352688		0.12597	-0.174113	0.426054	0.397627		0.0526036	-0.203195	0.308402	0.677155
CLIC3	0.117221	-0.11048	0.344923	0.301086		0.451189	0.218189	0.684188	0.000445367		0.152494	-0.0376224	0.342611	0.111705		0.120696	-0.0407314	0.282124	0.137056
CLINT1	0.149414	0.00324327	0.295584	0.0454384		0.190666	0.00910903	0.372222	0.040214		0.0995405	-0.0293433	0.228424	0.125048		0.0583093	-0.0529164	0.169535	0.292473
CLIP1	-0.082803	-0.204316	0.0387102	0.174002		0.00210676	-0.15436	0.158573	0.978219		-0.0843152	-0.186953	0.0183231	0.103678		-0.116148	-0.195494	-0.0368026	0.00558405
CLK2	0.155982	0.00496157	0.307003	0.0433801		0.195095	0.00693063	0.38326	0.0426336		0.168231	0.0448291	0.291632	0.00925929		0.159734	0.0593012	0.260167	0.00289827
CLPSL2	0.13888	-0.0231633	0.300923	0.0901909		0.119248	-0.0883029	0.326798	0.24952		0.208786	0.086226	0.331346	0.00158931		0.155563	0.0473915	0.263735	0.00636355
CLRN1-AS1	-0.00526809	-0.175778	0.165242	0.950049		0.208288	0.0109832	0.405592	0.0392534		-0.0307502	-0.176351	0.114851	0.668978		0.00680054	-0.116507	0.130108	0.910969
CLU	0.0667512	-0.310281	0.443783	0.719906		0.504332	0.0739631	0.934701	0.023211		0.152868	-0.165578	0.471314	0.334319		0.0860366	-0.185317	0.357391	0.521784
CLUH	-0.184644	-0.395044	0.0257561	0.0831059		-0.032468	-0.308661	0.243725	0.81169		-0.205528	-0.378727	-0.0323293	0.021668		-0.100023	-0.255868	0.0558211	0.199592
CMAHP	0.208946	0.0843253	0.333567	0.00183549		0.175779	0.0041296	0.347428	0.0450714		0.138016	0.0228255	0.253206	0.0205351		0.123281	0.0272263	0.219336	0.0136858
CMC1	0.227352	0.0616336	0.393069	0.00887058		0.22893	0.0128211	0.445039	0.0386249		0.124916	-0.0279593	0.277791	0.105445		0.132555	0.00712662	0.257983	0.0390547
CNGA4	-0.0486635	-0.190514	0.0931867	0.488496		-0.174533	-0.34008	-0.00898655	0.0394932		-0.0661341	-0.186068	0.0538	0.268657		-0.0328497	-0.135559	0.0698595	0.518182
CNGB1	-0.1978	-0.389316	-0.00628347	0.0433885		-0.00820274	-0.264637	0.248232	0.948287		-0.0591694	-0.233953	0.115614	0.494212		0.00286965	-0.145921	0.15166	0.968806
CNOT4	0.120458	0.0267077	0.214209	0.0135913		0.116144	-0.00618764	0.238476	0.0619347		0.100148	0.0192891	0.181007	0.0169712		0.0648016	-0.00652197	0.136125	0.0733177
CNPY1	-0.232645	-0.387437	-0.0778526	0.00456954		-0.258774	-0.458042	-0.0595054	0.0127162		-0.177013	-0.31409	-0.0399353	0.0131736		-0.0913578	-0.215514	0.0327979	0.143153
CNPY2	0.139131	0.00399546	0.274266	0.0440055		0.0873353	-0.090477	0.265147	0.323424		0.106848	-0.0106324	0.224329	0.0730372		0.0942248	-0.00443201	0.192882	0.0604866
CNR2	0.170224	-0.0225737	0.363021	0.0813461		0.135482	-0.112734	0.383697	0.273445		0.188723	0.0299655	0.347481	0.0214579		0.160939	0.0271649	0.294714	0.0200678
CNTNAP3B	-0.130537	-0.35382	0.092746	0.241502		-0.0152657	-0.300329	0.269798	0.91354		-0.0782303	-0.271887	0.115426	0.415437		-0.162865	-0.316294	-0.0094351	0.038257
COA4	0.111836	0.00260018	0.221072	0.0451213		0.00914473	-0.136918	0.155208	0.898995		0.0754018	-0.0208233	0.171627	0.119853		0.0621681	-0.0192474	0.143584	0.129202
COA6	0.0754107	-0.0692473	0.220069	0.295136		0.188682	0.0193942	0.357971	0.0301756		0.0437809	-0.0814393	0.169001	0.480279		0.059394	-0.0448521	0.16364	0.253407
COG6	0.248938	0.047717	0.450159	0.0170857		0.0601328	-0.216074	0.33634	0.659434		0.12997	-0.0539655	0.313906	0.15913		0.0709703	-0.0875573	0.229498	0.367419
COL12A1	-0.10066	-0.194975	-0.00634535	0.0372906		-0.0273365	-0.153775	0.0991016	0.661633		-0.0679558	-0.151222	0.0153107	0.105847		-0.0678923	-0.136835	0.0010502	0.0533611
COL27A1	0.106833	-0.0379217	0.251588	0.142007		0.0238083	-0.163379	0.210995	0.7966		0.143455	0.0267726	0.260138	0.0177206		0.113071	0.0131771	0.212964	0.0278894
COL4A2	-0.115406	-0.228296	-0.00251696	0.0454173		-0.00972876	-0.160646	0.141188	0.896018		-0.0893838	-0.187406	0.00863813	0.0723306		-0.0374796	-0.123904	0.0489444	0.382399
COL4A3	0.162447	-0.00457289	0.329467	0.0561819		0.162646	-0.0505417	0.375835	0.129524		0.152273	0.0111444	0.293401	0.0354042		0.148055	0.0321995	0.26391	0.0140551
COL5A1	-0.196503	-0.315263	-0.0777438	0.00206421		-0.0751222	-0.247629	0.0973846	0.38045		-0.104609	-0.217999	0.00878104	0.0692291		-0.0860169	-0.182061	0.0100276	0.0772871
COL7A1	-0.0921683	-0.183354	-0.000982494	0.0477367		-0.079395	-0.197362	0.038572	0.179204		-0.0492251	-0.130777	0.0323269	0.226924		0.00492779	-0.0656926	0.0755482	0.887504
COL9A1	-0.186927	-0.308778	-0.0650756	0.00389076		-0.099189	-0.270905	0.0725273	0.247045		-0.130942	-0.241032	-0.0208524	0.0213916		-0.0700245	-0.168496	0.0284469	0.156576
COLQ	0.119078	-0.100044	0.338199	0.275506		0.121979	-0.153059	0.397018	0.371853		0.205657	0.0306397	0.380675	0.0228684		0.140772	-0.011967	0.293511	0.0694883
COMMD5	0.0605524	-0.0320597	0.153165	0.191543		0.114179	0.00340897	0.22495	0.0437746		0.0439927	-0.0360223	0.124008	0.270032		-0.00365638	-0.0726609	0.0653482	0.914447
COMMD7	0.19619	0.0735485	0.318832	0.00276072		0.204825	0.0437352	0.365915	0.0144974		0.139354	0.028407	0.250301	0.015613		0.119	0.0255644	0.212435	0.0143509
COPE	0.104569	-0.0659024	0.27504	0.219654		0.280255	0.0897775	0.470733	0.00537428		0.126281	-0.0157776	0.268339	0.0793965		0.0863725	-0.0359034	0.208648	0.159262
COPRS	0.00592004	-0.179503	0.191343	0.948384		-0.013461	-0.244569	0.217647	0.905997		0.0828479	-0.0728499	0.238546	0.285433		0.126319	0.00107005	0.251567	0.0481978
COPS7B	0.179415	0.0568328	0.301997	0.00558962		0.11854	-0.0503963	0.287476	0.161955		0.0731844	-0.0436924	0.190061	0.210463		0.0564216	-0.0427272	0.15557	0.253968
COPS8	0.138755	0.013657	0.263852	0.0309199		0.126082	-0.036219	0.288384	0.122946		0.0940105	-0.0166505	0.204672	0.0929106		0.0917796	-4.99114e-06	0.183564	0.0500117
COPZ1	0.114922	0.0175697	0.212274	0.022301		0.158935	0.0404245	0.277446	0.0103311		0.0872264	0.00205253	0.1724	0.0450636		0.0539334	-0.0204637	0.128331	0.148949
COPZ2	0.057099	-0.0825829	0.196781	0.409965		-0.0838367	-0.257149	0.0894756	0.330679		0.0685536	-0.049699	0.186806	0.24538		0.119789	0.0282305	0.211348	0.0121296
CORO1A	0.0520488	-0.0723415	0.176439	0.399131		0.233857	0.104382	0.363332	0.000911778		0.0900564	-0.0122686	0.192381	0.082271		0.0486101	-0.0405972	0.137817	0.274229
CORO6	-0.154441	-0.278772	-0.0301109	0.0166804		-0.0711906	-0.240416	0.0980347	0.396627		-0.089797	-0.202509	0.0229146	0.114039		-0.0672501	-0.163344	0.0288436	0.163025
COX10	0.137191	0.001547	0.272834	0.0476072		0.000510772	-0.180628	0.181649	0.995438		0.0399682	-0.0835723	0.163509	0.513401		0.0260793	-0.0785497	0.130708	0.614061
COX17	0.141362	0.00254805	0.280176	0.046199		0.0987697	-0.0829348	0.280474	0.275385		0.107484	-0.0132959	0.228263	0.0790829		0.0557917	-0.0497507	0.161334	0.288541
COX18	0.18202	0.0556588	0.308382	0.00628796		0.0789903	-0.0980393	0.25602	0.368989		0.138916	0.0273851	0.250448	0.0164162		0.0777536	-0.0221507	0.177658	0.122281
COX20	0.214941	0.039908	0.389974	0.0178424		-0.00993958	-0.250669	0.23079	0.933282		0.158561	0.00447258	0.31265	0.0441091		0.0698276	-0.0673208	0.206976	0.306337
COX4I2	0.0508756	-0.107616	0.209367	0.516667		0.114693	-0.0795198	0.308905	0.236876		0.0653706	-0.069126	0.199867	0.328415		0.114549	0.00757547	0.221523	0.0367104
COX5A	0.19493	0.0475383	0.342321	0.0113171		0.099472	-0.10264	0.301584	0.322459		0.116531	-0.0176449	0.250708	0.0861824		0.108932	-0.00296117	0.220825	0.0559649
COX6B1	0.0968606	-0.0307944	0.224516	0.131543		0.212352	0.0677068	0.356998	0.00546397		0.139638	0.0389519	0.240325	0.00823426		0.103227	0.015502	0.190953	0.0226946
COX7A2L	0.116513	0.0022988	0.230726	0.0458461		0.208135	0.0171126	0.399157	0.0337652		0.107674	0.011049	0.204298	0.0302046		0.0732598	-0.010849	0.157369	0.0853207
COX7B	0.157375	-0.0982145	0.412964	0.217958		0.0749285	-0.251044	0.400901	0.641786		0.22803	0.0205339	0.435527	0.032375		0.16785	-0.010976	0.346677	0.0647824
COX8A	0.10776	-0.130567	0.346087	0.362724		0.358613	0.0896897	0.627536	0.010724		0.210137	0.0189904	0.401284	0.0323184		0.153651	-0.0112263	0.318528	0.0666092
CP	0.200779	0.0628784	0.338679	0.00581205		0.18764	0.00458578	0.370695	0.0448775		0.117869	-0.00947424	0.245212	0.0683674		0.103076	-0.0039635	0.210115	0.0585151
CPA3	0.406755	0.0147433	0.798767	0.0424893		0.25918	-0.256771	0.77513	0.312731		0.317212	-0.0230183	0.657443	0.0664897		0.110219	-0.191647	0.412085	0.461218
CPEB1-AS1	-0.182574	-0.362317	-0.00283009	0.0467235		-0.0174445	-0.257515	0.222626	0.882886		-0.139956	-0.29619	0.0162767	0.077217		-0.103368	-0.237065	0.0303302	0.124666
CPNE6	-0.118448	-0.229882	-0.00701446	0.0380122		-0.00134156	-0.151146	0.148463	0.985512		-0.0403085	-0.142103	0.0614858	0.424611		-0.059812	-0.143708	0.0240844	0.155559
CPPED1	-0.0785001	-0.282781	0.125781	0.438283		-0.0116953	-0.26901	0.24562	0.926576		-0.13634	-0.30543	0.0327501	0.10992		-0.162565	-0.298519	-0.02661	0.0207697
CPQ	-0.231731	-0.424831	-0.0386316	0.0203526		-0.156297	-0.414091	0.101497	0.224919		-0.179873	-0.348327	-0.0114192	0.0372066		-0.174891	-0.313261	-0.0365206	0.0150337
CPT1B	-0.149476	-0.299286	0.000334185	0.0504802		0.00119124	-0.19852	0.200903	0.99035		-0.142899	-0.268944	-0.0168539	0.0276611		-0.0617742	-0.175247	0.051699	0.274676
CPXCR1	-0.157514	-0.346793	0.0317663	0.0994569		-0.105697	-0.349879	0.138485	0.383275		-0.153178	-0.312959	0.00660276	0.0595806		-0.165352	-0.294466	-0.0362373	0.0138711
CRACR2A	0.110735	-0.0126106	0.23408	0.0766107		0.165236	0.0153925	0.315079	0.0318317		0.0675148	-0.0411307	0.17616	0.213846		0.0643345	-0.0266994	0.155368	0.159071
CRB3	-0.155229	-0.306996	-0.0034612	0.0453169		0.0992061	-0.100232	0.298644	0.317397		-0.0425897	-0.181117	0.0959372	0.534402		-0.0238075	-0.141221	0.0936058	0.681411
CREB3L1	-0.177167	-0.318978	-0.0353573	0.016122		-0.121998	-0.312103	0.0681069	0.199642		-0.0720592	-0.2037	0.0595811	0.272094		-0.0319961	-0.144872	0.0808798	0.566563
CREB5	-0.192863	-0.366601	-0.0191245	0.0307938		-0.122107	-0.352529	0.108315	0.28737		-0.116323	-0.271673	0.0390277	0.136503		-0.0716308	-0.205262	0.0620001	0.281962
CRELD1	-0.140837	-0.268574	-0.0131012	0.0318545		-0.0462958	-0.218031	0.125439	0.585619		-0.0928108	-0.206078	0.0204559	0.104516		-0.0655733	-0.16259	0.0314429	0.177412
CRHBP	0.0452278	-0.137534	0.22799	0.616593		0.00197634	-0.226857	0.23081	0.986028		0.0406542	-0.11583	0.197138	0.599226		0.126583	0.00282275	0.250344	0.0453165
CRIP1	0.172225	0.0115854	0.332864	0.0364984		0.183964	-0.020653	0.38858	0.0762067		0.208628	0.0829466	0.33431	0.00200633		0.10989	-0.00841358	0.228193	0.0674483
CRIP3	0.106311	0.0197336	0.192889	0.0178486		0.0841662	-0.0305501	0.198883	0.144278		0.0733386	-0.00360573	0.150283	0.0609793		0.0422378	-0.0249685	0.109444	0.208828
CRIPAK	-0.138813	-0.29863	0.0210051	0.0861571		-0.0924811	-0.299308	0.114346	0.36799		-0.0996385	-0.238739	0.0394621	0.153677		-0.136482	-0.246612	-0.0263509	0.0169135
CROT	0.13459	-0.0182151	0.287396	0.0820421		0.0180819	-0.182662	0.218826	0.855121		0.142409	0.0154254	0.269394	0.0292452		0.0896917	-0.0217592	0.201143	0.110575
CRYZL1	0.21096	0.0429547	0.378965	0.0156405		0.0344331	-0.197229	0.266095	0.763304		0.119656	-0.0331708	0.272483	0.120145		0.0471789	-0.0862482	0.180606	0.475363
CSAD	-0.0610818	-0.161707	0.039543	0.224367		-0.0446921	-0.172297	0.0829128	0.479524		-0.0854636	-0.16775	-0.00317775	0.0423024		-0.0577456	-0.129142	0.0136506	0.108874
CSE1L	0.192682	0.0432517	0.342112	0.0132947		0.0620305	-0.144044	0.268105	0.542938		0.105127	-0.0316937	0.241947	0.126923		0.0648469	-0.0529498	0.182644	0.269441
CSE1L-AS1	-0.146766	-0.282403	-0.0111301	0.0349197		-0.0571569	-0.238668	0.124354	0.524616		-0.0935484	-0.214034	0.0269369	0.123136		-0.075676	-0.177771	0.0264192	0.140349
CSF3	0.096384	-0.0272977	0.220066	0.121817		0.10536	-0.0503735	0.261094	0.177015		0.0710214	-0.0361242	0.178167	0.185665		0.0906871	0.00398571	0.177388	0.0409625
CSHL1	0.158872	-0.0218676	0.339611	0.0826322		0.194557	-0.03119	0.420305	0.0884965		0.143839	-0.00996879	0.297646	0.065712		0.178998	0.0591154	0.298881	0.00480679
CSN1S1	0.300829	0.0415581	0.5601	0.0244865		-0.00978853	-0.362964	0.343387	0.955185		0.198982	-0.0316508	0.429615	0.0881706		0.196122	0.00521332	0.38703	0.0444398
CSNK1A1	0.0862497	0.000636485	0.171863	0.0484285		0.0515131	-0.0610699	0.164096	0.3571		0.0436172	-0.0331366	0.120371	0.254609		0.0234981	-0.0421984	0.0891945	0.470325
CSNK2A3	0.324533	0.0891157	0.559951	0.00858302		0.427656	0.138947	0.716364	0.00510777		0.180273	-0.0368121	0.397357	0.100137		0.113032	-0.0743099	0.300374	0.227117
CSPG4P5	-0.249717	-0.417668	-0.0817654	0.00496398		-0.188624	-0.418146	0.0408973	0.103543		-0.106771	-0.266937	0.0533955	0.183248		-0.0873478	-0.222851	0.0481551	0.19769
CSRNP2	0.125069	0.0124027	0.237735	0.0307928		0.127839	-0.0166421	0.272321	0.0807264		0.102656	0.00544669	0.199865	0.0391905		0.0619389	-0.02331	0.147188	0.148072
CSRP2	0.073593	-0.0712086	0.218395	0.307183		0.0225495	-0.161092	0.206191	0.80348		0.117649	-0.000511339	0.23581	0.0509353		0.129058	0.0343224	0.223794	0.00930448
CST3	0.151374	-0.0712252	0.373974	0.174862		0.273303	0.0061635	0.716364	0.0452646		0.155998	-0.0318144	0.34381	0.100066		0.151106	-0.00496114	0.307173	0.0572377
CSTB	0.0990685	-0.0296409	0.227778	0.126283		0.189927	0.0391268	0.340727	0.0153595		0.106267	-0.00127572	0.21381	0.0526008		0.067109	-0.0264709	0.160689	0.15322
CT47A10	-0.146656	-0.268194	-0.0251186	0.0197308		-0.139716	-0.275958	-0.00347346	0.0447912		-0.0724064	-0.169039	0.0242259	0.13624		-0.0777516	-0.169829	0.0143261	0.0948031
CT55	-0.172812	-0.313987	-0.0316365	0.0181755		-0.133307	-0.320664	0.0540504	0.156353		-0.1572	-0.27645	-0.0379499	0.0115573		-0.104515	-0.209891	0.000860719	0.0517783
CTAGE4	-0.156861	-0.298739	-0.0149836	0.0314206		0.0542051	-0.13651	0.24492	0.565533		-0.115618	-0.2399	0.00866513	0.0670601		-0.0571691	-0.166327	0.0519887	0.292938
CTAGE8	-0.148475	-0.28719	-0.00975953	0.0367853		0.0802034	-0.103958	0.264365	0.380415		-0.09772	-0.220499	0.0250595	0.114386		-0.064602	-0.170089	0.0408847	0.220381
CTAGE9	-0.134597	-0.333836	0.0646427	0.177628		-0.309163	-0.537115	-0.0812108	0.00958657		-0.138903	-0.307016	0.029211	0.10178		-0.0872376	-0.232274	0.057799	0.228516
CTB-7E3.1	0.187024	0.0104117	0.363637	0.0386889		0.132333	-0.0995871	0.364253	0.252716		0.0837161	-0.0762173	0.243649	0.293196		0.0868479	-0.0468265	0.220522	0.194282
CTD-2201E9.1	0.0505733	-0.0556542	0.156801	0.338256		0.0765632	-0.0548276	0.207954	0.243008		0.0950344	0.00989941	0.180169	0.0299421		0.0617632	-0.0127075	0.136234	0.100552
CTD-2297D10.2	-0.234296	-0.396241	-0.0723505	0.00609064		-0.0880157	-0.315926	0.139894	0.436033		-0.147942	-0.295918	3.41139e-05	0.0500494		-0.0897813	-0.219007	0.0394443	0.165995
CTD-2350J17.1	-0.100785	-0.200726	-0.000844271	0.0482177		-0.0588304	-0.190357	0.0726961	0.367836		-0.0734744	-0.160798	0.0138489	0.0959287		-0.0548683	-0.129416	0.0196791	0.143055
CTDP1	-0.0703016	-0.20392	0.0633171	0.290767		-0.0374873	-0.206751	0.131776	0.653947		-0.113431	-0.22191	-0.00495135	0.0410214		-0.0695365	-0.164486	0.025413	0.144984
CTHRC1	0.123145	3.88152e-05	0.246251	0.0499324		0.0868046	-0.0740162	0.247625	0.278698		0.109191	0.00428362	0.214098	0.0418948		0.0613757	-0.0309768	0.153728	0.184554
CTNND2	-0.19719	-0.356438	-0.0379426	0.0169947		-0.0105111	-0.229849	0.208827	0.922597		-0.125209	-0.268255	0.017838	0.0838706		-0.0304015	-0.157158	0.0963551	0.627449
CTNS	0.0325645	-0.153749	0.218878	0.723326		0.229801	0.0140142	0.445588	0.037678		0.000988779	-0.158958	0.160936	0.989999		-0.0042789	-0.139322	0.130764	0.948775
CTSA	0.134927	-0.129387	0.399241	0.305088		0.40544	0.107219	0.703661	0.00943292		0.149764	-0.07374	0.373267	0.181062		0.0620661	-0.131234	0.255366	0.516554
CTSO	0.223629	0.0460173	0.40124	0.0153869		0.0418448	-0.203062	0.286752	0.729278		0.0870355	-0.0783353	0.252406	0.290615		0.0919597	-0.046085	0.230004	0.183545
CTTN	0.0232857	-0.22771	0.274281	0.850832		0.308582	0.0182603	0.598904	0.0380207		0.00277535	-0.212358	0.217909	0.979131		-0.0200577	-0.20155	0.161434	0.822764
CUEDC2	0.039239	-0.0534793	0.131957	0.393839		0.0430895	-0.0728265	0.159006	0.453228		0.0650017	-0.0115583	0.141562	0.0930964		0.066256	0.00316748	0.129344	0.0402078
CUL1	0.199703	0.02098	0.378425	0.029792		0.110472	-0.12789	0.348834	0.35102		0.0724073	-0.0916123	0.236427	0.37403		0.0982323	-0.0371453	0.23361	0.148583
CUX2	-0.0182106	-0.143754	0.107333	0.768834		-0.157041	-0.301989	-0.0120924	0.0347074		0.00108383	-0.106619	0.108787	0.983721		-0.0176219	-0.108316	0.073072	0.69399
CX3CR1	0.13164	-0.151156	0.414436	0.348942		0.477446	0.168767	0.786125	0.00364265		0.110326	-0.132079	0.352731	0.359616		0.141449	-0.0591957	0.342093	0.160063
CXCL1	-0.400183	-0.699298	-0.101068	0.0104959		-0.434566	-0.818875	-0.0502563	0.0280348		-0.285608	-0.551753	-0.0194622	0.0363358		-0.230093	-0.456482	-0.00370378	0.0465994
CXorf56	0.240219	-0.0141723	0.494611	0.0632737		0.23197	-0.0932076	0.557147	0.155315		0.308429	0.10875	0.508108	0.00368298		0.241578	0.0689775	0.414178	0.00772467
CXorf66	-0.0103747	-0.210185	0.189436	0.91616		-0.273325	-0.499799	-0.0468502	0.0197128		-0.0202123	-0.191231	0.150806	0.810697		-0.0522864	-0.195462	0.0908893	0.461138
CXXC1P1	0.133761	-0.00890193	0.276425	0.0650573		0.11133	-0.0726568	0.295316	0.225805		0.154858	0.0392343	0.270482	0.0104218		0.111349	0.0103095	0.212388	0.0319305
CYB561A3	0.0912045	-0.0179683	0.200377	0.0982063		0.0196281	-0.122957	0.162214	0.780293		0.0996294	0.00910776	0.190151	0.0321352		0.0381397	-0.0434255	0.119705	0.346803
CYB5B	0.102743	-0.0200543	0.225541	0.0977182		0.0865676	-0.0706531	0.243788	0.269345		0.105047	0.00213894	0.207956	0.0457156		0.0925001	0.00618243	0.178818	0.036579
CYB5R3	0.120282	-0.047598	0.288162	0.153582		0.315211	0.134355	0.496067	0.00128581		0.15959	0.023437	0.295744	0.0231812		0.090398	-0.0306667	0.211463	0.137557
CYB5RL	0.0908998	-0.0480683	0.229868	0.19136		0.132373	-0.0389031	0.30365	0.124797		0.0692145	-0.0505939	0.189023	0.246983		0.111275	0.0167219	0.205827	0.0226796
CYBA	0.115545	-0.014535	0.245625	0.0796129		0.122313	-0.0423976	0.287024	0.139647		0.114033	0.00470199	0.223364	0.041498		0.0922036	-0.000710022	0.185117	0.0516621
CYLC1	-0.101711	-0.252496	0.0490745	0.178258		-0.18433	-0.365299	-0.00335971	0.0461572		-0.0390051	-0.171514	0.0935033	0.55183		-0.0387061	-0.150324	0.0729116	0.483844
CYMP	-0.217562	-0.404591	-0.0305328	0.024154		-0.145486	-0.394315	0.103342	0.241455		-0.105591	-0.276086	0.064904	0.215359		-0.0422445	-0.189259	0.10477	0.561286
CYP21A2	0.122017	-0.0101059	0.25414	0.0689582		0.135237	-0.0315763	0.30205	0.10808		0.0843321	-0.0312484	0.199913	0.146426		0.109056	0.0166446	0.201468	0.0223386
CYP24A1	0.163328	0.037671	0.288984	0.012644		0.125088	-0.0430172	0.293194	0.138873		0.0697435	-0.0473358	0.186823	0.232917		0.0711715	-0.026513	0.168856	0.146988
CYP26B1	-0.15442	-0.302284	-0.00655573	0.0412571		-0.0516746	-0.248997	0.145648	0.596318		-0.103352	-0.233835	0.0271319	0.116066		-0.073729	-0.185321	0.0378633	0.187053
CYP27B1	-0.150995	-0.253809	-0.0481814	0.00544888		-0.138931	-0.275873	-0.00198846	0.0469714		-0.102869	-0.195837	-0.00990131	0.0312944		-0.0738027	-0.154205	0.00659971	0.0705624
CYP2A7P1	0.200027	-0.0944241	0.494479	0.175297		0.359261	0.00558593	0.712936	0.0467136		0.214398	-0.0330347	0.461831	0.0868736		0.173502	-0.0363391	0.383343	0.101549
CYP2R1	0.183554	0.034981	0.332128	0.0172235		-0.00213161	-0.206715	0.202452	0.983145		0.118895	-0.0142371	0.252027	0.0780841		0.0967164	-0.0161581	0.209591	0.0902644
CYP2U1	0.17189	0.0335941	0.310186	0.0166226		0.114165	-0.0714804	0.299811	0.21852		0.104152	-0.0207326	0.229037	0.0987553		0.0557773	-0.0527859	0.16434	0.302032
CYP46A1	-0.210612	-0.351208	-0.070015	0.00468781		-0.0635584	-0.263755	0.136638	0.521241		-0.0931474	-0.227117	0.0408221	0.165686		-0.103304	-0.213525	0.00691645	0.0651525
CYP4A22	-0.161586	-0.358645	0.0354728	0.104278		-0.180427	-0.428423	0.0675694	0.147549		-0.206268	-0.364761	-0.0477748	0.0125438		-0.0975858	-0.242191	0.0470198	0.178071
CYP4F2	-0.341201	-0.549566	-0.132837	0.00226065		-0.246212	-0.53745	0.0450261	0.094437		-0.22389	-0.416109	-0.0316707	0.0239858		-0.233619	-0.387321	-0.0799171	0.00418574
CYP4F35P	0.213134	-0.0683872	0.494656	0.13237		0.379563	0.0440579	0.715067	0.0279649		0.163768	-0.0793236	0.406859	0.178791		0.233457	0.0410343	0.42588	0.0191297
CYP4F8	0.115967	-0.124629	0.356564	0.332386		0.147967	-0.15172	0.447654	0.320939		0.157209	-0.0436239	0.358041	0.120221		0.205017	0.0461639	0.36387	0.01322
CYP7A1	-0.110583	-0.280018	0.0588529	0.192319		-0.0943408	-0.30898	0.120299	0.376086		-0.127075	-0.268603	0.0144529	0.0765741		-0.125915	-0.242765	-0.00906409	0.035625
CYSLTR1	0.323264	0.109964	0.536565	0.00428234		0.162181	-0.138372	0.462734	0.278831		0.22455	0.0317522	0.417349	0.0239938		0.156796	-0.0109531	0.324546	0.0658432
CYSRT1	-0.180818	-0.321253	-0.0403829	0.0134166		-0.130846	-0.319279	0.0575868	0.166215		-0.0958522	-0.224718	0.0330136	0.139022		-0.102734	-0.208855	0.00338808	0.057271
CYTH3	-0.173723	-0.317583	-0.0298641	0.0196458		-0.276082	-0.443209	-0.108956	0.00209406		-0.13634	-0.261634	-0.0110457	0.0339812		-0.127625	-0.231328	-0.0239219	0.0176177
DACT3	-0.152648	-0.300827	-0.00446888	0.0438922		-0.0213476	-0.219536	0.17684	0.827181		-0.0702727	-0.203933	0.0633878	0.29111		-0.0822153	-0.192984	0.028553	0.139835
DAD1	0.190111	0.050541	0.329681	0.00931259		0.17498	-0.00929254	0.359253	0.0618952		0.141987	0.0186555	0.26532	0.0255256		0.0940687	-0.0138257	0.201963	0.0850328
DALRD3	0.130861	0.00487735	0.256845	0.0422847		0.0819309	-0.0840064	0.247868	0.320931		0.116443	0.00919094	0.223694	0.0343575		0.0868619	-0.00537115	0.179095	0.0639418
DANCR	0.150536	0.012305	0.288766	0.0338509		0.00785939	-0.178591	0.19431	0.931891		0.106959	-0.0145683	0.228486	0.082264		0.0654587	-0.0398393	0.170757	0.213682
DAOA-AS1	-0.155815	-0.290179	-0.0214508	0.0245591		-0.00197722	-0.184999	0.181044	0.982523		-0.0545771	-0.178622	0.0694676	0.375607		-0.0239238	-0.129725	0.0818771	0.647196
DAPL1	0.28344	0.0177647	0.549115	0.0373587		0.0941398	-0.26141	0.44969	0.592285		0.197918	-0.0358432	0.431678	0.0939664		0.144639	-0.0552827	0.34456	0.149741
DARS2	0.131166	0.00125677	0.261075	0.0479636		0.0324069	-0.140598	0.205412	0.704434		0.084983	-0.0297447	0.199711	0.140603		0.0516885	-0.0470098	0.150387	0.292962
DCAF5	0.0692061	-0.023732	0.162144	0.138597		0.165173	0.0624057	0.26794	0.00265306		0.0593796	-0.0202207	0.13898	0.137922		0.0298306	-0.039101	0.0987623	0.38339
DCAF6	0.0117178	-0.122481	0.145917	0.859507		0.0867463	-0.0773632	0.250856	0.288569		0.101989	-0.00631029	0.210289	0.0639504		0.0924307	0.00188084	0.182981	0.0457183
DCBLD2	0.204372	0.051256	0.357489	0.0106589		0.0438546	-0.169494	0.257204	0.67729		0.0998483	-0.0422271	0.241924	0.16132		0.0685093	-0.0528959	0.189915	0.25787
DCHS2	-0.178059	-0.340331	-0.0157864	0.0326198		0.0660685	-0.151641	0.283778	0.539666		-0.149431	-0.288917	-0.00994408	0.0366331		-0.116454	-0.235665	0.0027582	0.0551822
DCK	0.151365	0.0165206	0.28621	0.0291072		-0.0279171	-0.210344	0.15451	0.756532		0.105654	-0.0133288	0.224636	0.0797042		0.0384814	-0.0665296	0.143492	0.459607
DCLK3	0.112291	-0.0556702	0.280253	0.182022		0.209386	0.00853149	0.410241	0.0415946		0.0749832	-0.0707008	0.220667	0.301183		0.0772061	-0.0446534	0.199066	0.205267
DCP1A	0.124157	0.00403185	0.244283	0.0432461		0.0787694	-0.0792964	0.236835	0.316533		0.0323656	-0.0774922	0.142223	0.551489		0.0203677	-0.0726494	0.113385	0.657598
DCTN1	-0.038859	-0.164372	0.0866536	0.53156		0.0112926	-0.14619	0.168776	0.884418		-0.0906832	-0.193313	0.0119469	0.0811246		-0.0922075	-0.176639	-0.00777614	0.033387
DCTN5	0.217022	0.0357262	0.398317	0.0206405		0.0563072	-0.191032	0.303646	0.64498		0.127496	-0.0360812	0.291073	0.121756		0.091479	-0.0483102	0.231268	0.191162
DCTPP1	0.184079	0.0161292	0.352029	0.032803		0.141753	-0.0785441	0.36205	0.198473		0.147291	0.00184575	0.292737	0.0473439		0.0622731	-0.067162	0.191708	0.333259
DCUN1D4	0.122006	-0.0592349	0.303246	0.179115		-0.0274205	-0.260388	0.205547	0.811462		0.122528	-0.0308105	0.275866	0.113011		0.147659	0.0245249	0.270794	0.0204375
DDB1	-0.119123	-0.209113	-0.0291317	0.0112516		-0.0336379	-0.158547	0.0912715	0.586005		-0.0975913	-0.175504	-0.0196786	0.0158742		-0.0347385	-0.106385	0.0369075	0.329568
DDC-AS1	0.106606	-0.0447483	0.25796	0.160422		0.113247	-0.0772692	0.303764	0.233892		0.131446	0.00686774	0.256024	0.0393466		0.123283	0.0200883	0.226478	0.0208733
DDN	0.0526586	-0.17748	0.282797	0.643301		0.278579	0.0107483	0.54641	0.0420236		0.101699	-0.0923747	0.295772	0.292673		0.137688	-0.0209988	0.296375	0.0864656
DDT	0.164895	0.0261465	0.303643	0.0214883		0.103982	-0.0816287	0.289592	0.261259		0.155384	0.0391047	0.271663	0.0105782		0.142195	0.0462468	0.238143	0.00508873
DDX11L2	-0.228433	-0.448107	-0.00875808	0.0420719		-0.110755	-0.402162	0.180653	0.443261		-0.0746592	-0.274979	0.12566	0.452062		-0.0465662	-0.216476	0.123343	0.579426
DDX20	0.155219	0.0255375	0.284901	0.0206537		0.0600749	-0.116033	0.236183	0.490934		0.0994954	-0.0165307	0.215521	0.0900227		0.0875043	-0.0100209	0.18503	0.0767707
DDX3X	-0.0502366	-0.197478	0.0970049	0.490859		-0.11499	-0.294849	0.0648687	0.201285		-0.106039	-0.226676	0.0145983	0.0826391		-0.101048	-0.201343	-0.00075231	0.0484146
DDX3Y	0.297557	0.0327806	0.562334	0.0289374		0.366113	0.0352678	0.696958	0.0312808		0.266375	0.0414792	0.49127	0.0218935		0.200795	0.00704233	0.394548	0.0427241
DDX4	-0.142407	-0.279199	-0.00561575	0.0418544		-0.210168	-0.375253	-0.0450841	0.0143861		-0.104353	-0.22396	0.0152535	0.0848255		-0.0847326	-0.18614	0.0166745	0.098147
DDX41	0.144263	0.014679	0.273847	0.0303515		0.254018	0.10755	0.400485	0.00134687		0.140639	0.032606	0.248672	0.0125204		0.0967465	0.00185328	0.19164	0.0459647
DDX52	0.165324	0.0437182	0.286931	0.00943388		0.127328	-0.0362828	0.29094	0.122301		0.0611382	-0.0537729	0.176049	0.285486		0.0601339	-0.0361826	0.15645	0.211764
DEFA10P	-0.175811	-0.351561	-5.99305e-05	0.0499269		-0.109993	-0.340609	0.120622	0.337388		-0.147692	-0.298655	0.00327053	0.0548389		-0.0604043	-0.194436	0.0736277	0.364277
DEFB108B	-0.221614	-0.427496	-0.0157325	0.0358085		-0.0742312	-0.350064	0.201601	0.586256		-0.107061	-0.293198	0.0790756	0.249015		-0.0921378	-0.249158	0.0648826	0.239806
DEFB118	-0.0429078	-0.201434	0.115619	0.584113		-0.186193	-0.371841	-0.000545352	0.0493737		0.00632865	-0.13016	0.142817	0.9251		0.0373386	-0.0770485	0.151726	0.509661
DEFB129	0.0549605	-0.0767952	0.186716	0.40057		0.0891614	-0.0736489	0.251972	0.271883		0.116581	0.0112384	0.221924	0.0312688		0.0623319	-0.0312032	0.155867	0.18339
DEFB130	0.0677598	-0.0844648	0.219984	0.37012		0.0631626	-0.127792	0.254117	0.504079		0.124312	0.000780432	0.247843	0.0486617		0.0875006	-0.0191025	0.194104	0.103948
DEFB133	-0.220118	-0.396065	-0.0441708	0.0159904		-0.0930181	-0.333269	0.147232	0.434875		-0.117879	-0.278624	0.0428672	0.144472		-0.082248	-0.219634	0.0551383	0.230655
DEFB134	-0.0822317	-0.199687	0.0352235	0.162867		-0.0578684	-0.207773	0.0920357	0.436209		-0.101888	-0.198538	-0.00523913	0.0395064		-0.0803485	-0.162786	0.00208929	0.0557003
DEFB4B	0.152155	0.00238478	0.301926	0.0466876		0.129287	-0.0647139	0.323288	0.183375		0.100192	-0.0319501	0.232334	0.131814		0.148833	0.0474125	0.250254	0.00548086
DENND1B	0.157561	0.0191163	0.296006	0.0271153		0.0833537	-0.101978	0.268686	0.36524		0.113831	-0.00791693	0.235579	0.0657703		0.0557876	-0.0512224	0.162798	0.295111
DENND4A	0.189788	0.0410084	0.338567	0.0142116		0.0427609	-0.162686	0.248207	0.673479		0.192079	0.0707011	0.313457	0.00302211		0.138581	0.0312147	0.245947	0.013212
DENND4C	0.212091	0.0726395	0.351543	0.00416532		0.10624	-0.0904196	0.3029	0.278294		0.12481	-0.00474013	0.254361	0.058407		0.0962926	-0.0142966	0.206882	0.0854193
DENND5A	-0.151134	-0.409845	0.107577	0.241852		-0.179964	-0.503166	0.143239	0.264101		-0.188298	-0.40374	0.0271438	0.0843049		-0.202748	-0.37827	-0.0272252	0.0250779
DENR	0.162341	0.00530143	0.319382	0.0432093		0.106134	-0.10028	0.312548	0.301659		0.0494321	-0.0938601	0.192724	0.486097		0.0169045	-0.10495	0.138759	0.778635
DEPDC5	0.0934678	-0.00892032	0.195856	0.0720347		0.146259	0.0231179	0.2694	0.0215597		0.0700076	-0.0189304	0.158946	0.118252		0.0208538	-0.0571245	0.098832	0.588593
DERL1	0.101434	-0.00326379	0.206131	0.0570895		0.161341	0.036498	0.286184	0.0131088		0.0852492	-0.00466117	0.17516	0.0622617		0.0716289	-0.00433553	0.147593	0.0636337
DERL2	0.130205	0.0326268	0.227782	0.0106791		0.0612579	-0.0731112	0.195627	0.358825		0.0786772	-0.0101366	0.167491	0.0803852		0.0489574	-0.027948	0.125863	0.203171
DERL3	0.0911706	-0.0597908	0.242132	0.226677		0.231578	0.0596992	0.403457	0.0100189		0.0552874	-0.0757119	0.186287	0.395124		0.0785662	-0.0294089	0.186541	0.147499
DFFA	0.112923	-0.00574492	0.231591	0.0613759		0.152504	0.00626087	0.298747	0.0415335		0.0380408	-0.0690749	0.145156	0.473454		0.0429358	-0.0468585	0.13273	0.336191
DGCR11	-0.00766143	-0.200287	0.184965	0.935726		-0.260267	-0.479135	-0.0413987	0.021418		-0.0299819	-0.194611	0.134647	0.712249		-0.0532747	-0.191136	0.0845862	0.435736
DGKB	0.155194	0.0223008	0.288086	0.0236503		0.184591	0.0174732	0.351708	0.0315701		0.109685	-0.0076709	0.227041	0.0658622		0.109822	0.0133004	0.206344	0.0271502
DGUOK	0.11494	0.00147309	0.228406	0.0472842		0.100131	-0.0465741	0.246836	0.17333		0.0694536	-0.0312908	0.170198	0.169178		0.0294319	-0.0577865	0.11665	0.495578
DHRS11	-0.158707	-0.303121	-0.0142932	0.032373		-0.00217959	-0.197255	0.192896	0.981925		-0.0782991	-0.209007	0.0524084	0.230367		-0.0869444	-0.195205	0.0213158	0.11128
DHRS7B	0.0942331	-0.00356049	0.192027	0.0583625		0.0605949	-0.0671652	0.188355	0.340055		0.10147	0.0210203	0.181919	0.0152258		0.053889	-0.0185966	0.126375	0.139211
DHX15	0.160886	0.0506705	0.271102	0.00570159		0.0437508	-0.112464	0.199966	0.571193		0.0577523	-0.0479448	0.163449	0.272953		0.0256546	-0.0649707	0.11628	0.567079
DHX29	0.186933	0.0489557	0.32491	0.00965566		0.0857408	-0.104934	0.276416	0.365328		0.12506	0.000915982	0.249204	0.0484401		0.0922102	-0.0144177	0.198838	0.0874652
DHX34	-0.119066	-0.258234	0.0201009	0.090725		-0.12045	-0.297034	0.0561353	0.17359		-0.089229	-0.209907	0.0314492	0.141296		-0.126932	-0.221153	-0.0327119	0.0100261
DIAPH2	0.175174	0.00890567	0.341443	0.0396189		0.111398	-0.107803	0.330599	0.307212		0.06903	-0.0821174	0.220177	0.357981		0.0152298	-0.114169	0.144629	0.811469
DIEXF	0.181474	0.0124981	0.35045	0.0362009		0.0983295	-0.126077	0.322736	0.377542		0.0826622	-0.0704751	0.235799	0.278671		0.0541479	-0.076232	0.184528	0.402616
DIP2A-IT1	0.352909	0.0614083	0.64441	0.0193642		0.189937	-0.20346	0.583333	0.331584		0.206229	-0.0572034	0.469662	0.12019		0.182659	-0.0387838	0.404102	0.102328
DIRC2	-0.0625523	-0.216605	0.0915005	0.413067		-0.192046	-0.372149	-0.0119428	0.0374508		-0.0495676	-0.181755	0.0826201	0.449329		-0.109239	-0.214068	-0.00441089	0.0416673
DKFZp434J0226	0.131199	-0.0747924	0.337191	0.202948		0.302547	0.0646492	0.540446	0.0144795		0.090993	-0.0872289	0.269215	0.305014		0.0896482	-0.0598087	0.239105	0.229771
DKFZp779M0652	-0.18612	-0.326115	-0.0461256	0.0109384		-0.152215	-0.338974	0.0345439	0.106293		-0.158663	-0.278729	-0.0385962	0.0113768		-0.124923	-0.227955	-0.0218918	0.0191996
DLAT	0.121249	0.00529162	0.237206	0.041023		0.0973381	-0.0537373	0.248413	0.197905		0.0710998	-0.0323072	0.174507	0.170277		0.040583	-0.0483313	0.129497	0.358269
DLD	0.215386	0.0330257	0.397747	0.0222362		-0.0181035	-0.267162	0.230955	0.882848		0.117091	-0.0482383	0.282421	0.158206		0.00984465	-0.134666	0.154355	0.890153
DLG1-AS1	-0.215953	-0.427845	-0.00406082	0.0460375		-0.275188	-0.538441	-0.0119348	0.0410767		-0.181715	-0.363697	0.000267471	0.050316		-0.183185	-0.332068	-0.0343013	0.0176417
DLG5	0.0695798	-0.140062	0.279222	0.502641		0.255283	0.0103694	0.500198	0.0416196		0.0384842	-0.141925	0.218893	0.665864		0.0841871	-0.0652598	0.233634	0.258678
DLL3	0.0437152	-0.156169	0.2436	0.657985		0.198438	-0.0399672	0.436843	0.0993858		0.0611446	-0.10909	0.231379	0.46848		0.166935	0.0364527	0.297418	0.0139579
DLST	0.109473	0.00932764	0.209618	0.0332316		0.032714	-0.101886	0.167314	0.622877		0.041761	-0.0497585	0.133281	0.358395		0.00477413	-0.073632	0.0831802	0.901752
DLX1	0.0771687	-0.0702502	0.224588	0.293176		0.0999349	-0.0835491	0.283419	0.274453		0.150515	0.0351504	0.265879	0.0123466		0.0876993	-0.0157841	0.191183	0.0936691
DLX2	0.0633155	-0.0949489	0.22158	0.419906		0.183481	-0.00351246	0.370475	0.0541726		0.10347	-0.0279034	0.234844	0.11805		0.131677	0.0272513	0.236102	0.0152493
DMTF1	0.32616	0.151683	0.500637	0.000645045		0.0779288	-0.187168	0.343026	0.552363		0.134348	-0.0417007	0.310396	0.129425		0.116941	-0.0313149	0.265197	0.117525
DNAAF3	-0.125646	-0.243565	-0.00772742	0.0375801		0.0461485	-0.111457	0.203754	0.553913		-0.0549512	-0.1619	0.051998	0.302004		-0.0115428	-0.103445	0.0803593	0.799086
DNAH17	-0.00311563	-0.112703	0.106472	0.95403		0.0207614	-0.11563	0.157153	0.757781		0.0230349	-0.0704344	0.116504	0.618046		0.0784187	0.00495998	0.151877	0.0372506
DNAH17-AS1	-0.156728	-0.376334	0.0628788	0.15514		-0.0305079	-0.31391	0.252894	0.827284		-0.216987	-0.39361	-0.0403641	0.0177976		-0.138873	-0.29476	0.0170132	0.0787813
DNAH5	-0.0717209	-0.156393	0.012951	0.0938268		-0.111521	-0.213992	-0.00905064	0.0339561		-0.0210811	-0.0968499	0.0546877	0.573708		-0.0144339	-0.078532	0.0496643	0.648554
DNAI1	-0.185233	-0.323054	-0.0474127	0.010184		-0.0456082	-0.237724	0.146507	0.630943		-0.0842448	-0.212873	0.0443836	0.190806		-0.0359433	-0.147026	0.0751389	0.513335
DNAJA2	0.109082	0.00278504	0.215379	0.0446542		0.0581461	-0.0823466	0.198639	0.404225		0.0703246	-0.0236798	0.164329	0.136845		0.0569602	-0.0226685	0.136589	0.154223
DNAJB13	-0.17266	-0.283313	-0.0620073	0.00339271		-0.0841773	-0.241299	0.0729448	0.282218		-0.0970032	-0.20084	0.00683395	0.065985		-0.102947	-0.187363	-0.0185316	0.0185718
DNAJB14	0.149392	0.0126897	0.286095	0.0332785		0.00344342	-0.18106	0.187946	0.969813		0.0796779	-0.0434425	0.202798	0.195983		0.0410679	-0.0648414	0.146977	0.434179
DNAJB6	0.143448	0.00699187	0.279905	0.0400258		0.00237163	-0.180788	0.185532	0.979054		0.0116276	-0.114155	0.13741	0.851359		0.0131904	-0.0929625	0.119343	0.801182
DNAJB9	0.206461	0.0419214	0.371	0.0157075		0.121492	-0.100988	0.343971	0.273223		0.104671	-0.0463141	0.255656	0.166887		0.113128	-0.0115038	0.23776	0.0735756
DNAJC14	0.0425279	-0.0947074	0.179763	0.531181		0.203198	0.0491941	0.357202	0.0114899		0.0101644	-0.10814	0.128469	0.861734		0.0160556	-0.0837024	0.115814	0.744392
DNAJC3	-0.0638218	-0.234439	0.106796	0.450426		-0.0122572	-0.227033	0.202519	0.907886		-0.0900095	-0.233615	0.0535962	0.210027		-0.137851	-0.250965	-0.0247366	0.0186457
DNAJC4	0.125121	-0.0558898	0.306132	0.168086		0.169602	-0.0546229	0.393827	0.132709		0.150969	0.00126531	0.300672	0.0482168		0.0888692	-0.0422125	0.219951	0.176132
DNAJC5	-0.0897723	-0.168679	-0.0108654	0.0271623		-0.0840962	-0.18638	0.0181877	0.103395		-0.0415167	-0.11344	0.0304066	0.247363		-0.0429933	-0.102982	0.0169954	0.153464
DNASE2	0.116817	-0.0413852	0.27502	0.141812		0.073409	-0.129507	0.276325	0.465308		0.138086	0.00747756	0.268695	0.0389801		0.128054	0.0196224	0.236485	0.0222502
DNMT3A	-0.101161	-0.234754	0.0324321	0.132296		-0.110016	-0.27819	0.0581582	0.191312		-0.104409	-0.216687	0.00786869	0.0671603		-0.124273	-0.213048	-0.0354984	0.00771563
DOC2GP	-0.0670294	-0.246563	0.112504	0.451279		-0.105068	-0.327563	0.117427	0.342123		-0.148723	-0.293416	-0.00402985	0.044335		-0.0661656	-0.194887	0.0625561	0.301807
DOCK1	-0.0819332	-0.204954	0.0410879	0.18364		-0.165621	-0.310764	-0.0204766	0.0267459		-0.0808179	-0.185093	0.0234573	0.123779		-0.0759809	-0.163107	0.0111453	0.0849582
DOCK5	-0.131176	-0.382407	0.120055	0.294383		-0.164001	-0.477148	0.149146	0.292947		-0.177735	-0.386488	0.031017	0.0922237		-0.183785	-0.355379	-0.0121901	0.0366739
DOCK7	0.217757	0.0788236	0.35669	0.00327139		0.111918	-0.0851045	0.308941	0.254795		0.148399	0.0218861	0.274912	0.0230892		0.0710732	-0.0427118	0.184858	0.211557
DOK2	0.209756	0.0190797	0.400432	0.0322149		0.445031	0.250623	0.639439	6.13704e-05		0.225296	0.0703343	0.380257	0.0058741		0.166417	0.0309739	0.30186	0.0177847
DOK5	0.2562	0.0892696	0.423131	0.00387638		0.164953	-0.0676238	0.397529	0.157634		0.17467	0.0230346	0.326306	0.02545		0.101763	-0.0325369	0.236064	0.132051
DOLK	0.151963	-0.0466172	0.350544	0.128406		0.243203	0.00252512	0.48388	0.047795		0.112977	-0.058891	0.284844	0.189234		0.0991353	-0.0456203	0.243891	0.171923
DPM2	0.11743	-0.121124	0.355985	0.322368		0.131105	-0.167303	0.429513	0.376282		0.164404	-0.0338843	0.362692	0.100649		0.23627	0.0854097	0.387131	0.00329197
DPP4	-0.1058	-0.304353	0.0927531	0.28477		-0.243889	-0.478821	-0.00895615	0.0423942		-0.200478	-0.35641	-0.044545	0.0135396		-0.162206	-0.295146	-0.029266	0.0185179
DPP8	0.108265	0.000823704	0.215707	0.0483801		-0.0348673	-0.177664	0.107929	0.62127		0.037668	-0.0598321	0.135168	0.435854		-0.00427248	-0.0874631	0.0789181	0.917069
DRD2	-0.130978	-0.26563	0.00367394	0.0561595		-0.0329208	-0.211428	0.145586	0.708781		-0.143274	-0.253541	-0.0330071	0.0126719		-0.0655929	-0.166384	0.035198	0.19356
DSCR3	0.179935	0.0501657	0.309704	0.00824603		0.293097	0.148061	0.438133	0.000278395		0.132539	0.0174328	0.247645	0.0255036		0.0685879	-0.0342418	0.171418	0.183006
DSCR9	-0.155861	-0.301488	-0.0102333	0.0367993		-0.0437595	-0.239016	0.151497	0.650109		-0.0625267	-0.195072	0.0700188	0.342616		-0.0354626	-0.14836	0.0774347	0.525637
DSG2-AS1	-0.179937	-0.326999	-0.0328741	0.0182232		-0.108767	-0.306655	0.0891221	0.270177		-0.132465	-0.261946	-0.00298514	0.045268		-0.135739	-0.241093	-0.0303861	0.0133606
DSPP	-0.155525	-0.360744	0.0496932	0.131991		-0.3063	-0.545748	-0.0668522	0.0139697		-0.118384	-0.2957	0.0589311	0.182597		-0.044353	-0.197887	0.109181	0.559215
DTX2	-0.0470332	-0.199877	0.10581	0.534041		-0.130913	-0.316189	0.054363	0.159143		-0.0836501	-0.211581	0.0442812	0.191517		-0.120932	-0.222314	-0.0195494	0.0210531
DTX2P1-UPK3BP1-PMS2P11	0.109025	-0.0210065	0.239057	0.0970465		-0.00806621	-0.178156	0.162023	0.9234		0.122623	0.0154042	0.229842	0.0264303		0.061884	-0.033979	0.157747	0.197064
DTYMK	0.255651	0.0696301	0.441671	0.00876559		0.197677	-0.0528979	0.448251	0.117473		0.216322	0.056452	0.376192	0.00973708		0.138808	-0.00351094	0.281127	0.0555415
DUS2	0.14154	0.031883	0.251196	0.0132106		0.107127	-0.039575	0.253828	0.146108		0.112164	0.0166186	0.207709	0.0229888		0.0218285	-0.0661109	0.109768	0.615523
DUS4L	-0.0806378	-0.209173	0.0478975	0.209619		-0.186683	-0.33536	-0.0380066	0.0156437		-0.100811	-0.207324	0.0057028	0.0627043		-0.0888684	-0.178279	0.000542402	0.0513155
DUSP10	0.0410737	-0.106917	0.189064	0.574649		0.205548	0.0372672	0.373829	0.0184033		0.0779151	-0.0460737	0.201904	0.208881		0.0478395	-0.058247	0.153926	0.363986
DUSP11	0.133749	0.0231427	0.244356	0.0194948		0.0499736	-0.100562	0.200509	0.502547		0.0571842	-0.0447884	0.159157	0.260788		0.0460344	-0.0402445	0.132313	0.284151
DUSP13	0.0720068	-0.0699344	0.213948	0.308056		0.0974622	-0.0788926	0.273817	0.267615		0.123907	0.00937443	0.238439	0.0349522		0.0794296	-0.0206747	0.179534	0.115449
DUSP14	0.132181	-0.0600016	0.324364	0.170147		0.126239	-0.116688	0.369166	0.296634		0.150099	-0.0102146	0.310413	0.0654139		0.16765	0.0388653	0.296436	0.0125222
DUSP22	0.214809	0.0775409	0.352077	0.00331378		0.177245	-0.0100861	0.364576	0.0627829		0.166122	0.0447588	0.287486	0.00900913		0.0479664	-0.0660819	0.162015	0.396744
DUSP7	0.0714732	-0.0644267	0.207373	0.290957		0.180685	0.0221397	0.33923	0.0269221		0.10526	-0.00651793	0.217037	0.0639623		0.0732545	-0.0230419	0.169551	0.130592
DUT	0.0713282	-0.135789	0.278446	0.486835		0.144416	-0.110132	0.398965	0.255372		0.0971681	-0.0779129	0.272249	0.265636		0.142897	0.00190238	0.283892	0.0471803
DVL3	-0.148653	-0.280124	-0.0171811	0.028046		-0.0816282	-0.257277	0.094021	0.349731		-0.119892	-0.233683	-0.00610084	0.0396097		-0.103945	-0.199606	-0.00828339	0.0342203
DYM	0.145714	0.0117908	0.279637	0.033999		0.000928873	-0.179711	0.181569	0.991681		0.0478617	-0.0749275	0.170651	0.431811		0.0223884	-0.082074	0.126851	0.664393
DYNC2H1	0.0914908	-0.023878	0.20686	0.115642		0.14756	0.00820704	0.286913	0.0386988		0.0730119	-0.0264033	0.172427	0.143897		0.0850389	0.0040985	0.165979	0.040132
DYNLRB1	0.115831	-0.0344548	0.266117	0.125796		0.256336	0.0871379	0.425534	0.00429406		0.107737	-0.0200064	0.235481	0.0951863		0.106635	0.000864031	0.212406	0.0482756
DYNLT3	0.0635882	-0.0690743	0.196251	0.335034		0.0123441	-0.155685	0.180373	0.881607		0.139941	0.0373893	0.242494	0.00919935		0.0760166	-0.017141	0.169174	0.105898
E2F8	0.0582439	-0.0881996	0.204687	0.422598		0.210488	0.044065	0.37691	0.014973		0.070637	-0.0533607	0.194635	0.253475		0.0357953	-0.0704592	0.14205	0.496298
EAF1	0.00842856	-0.12604	0.142898	0.898879		0.209274	0.0616316	0.356916	0.00706392		-0.00359828	-0.118809	0.111612	0.949506		0.0376085	-0.0586231	0.13384	0.430614
EBAG9	0.16722	0.0054862	0.328954	0.0431787		0.0523217	-0.163368	0.268012	0.623543		0.0861617	-0.059036	0.231359	0.23467		0.062166	-0.06127	0.185602	0.311507
ECH1	0.0946493	-0.0420568	0.231355	0.167419		0.178374	0.0157068	0.341042	0.0327263		0.0780807	-0.0393151	0.195476	0.184217		0.0445046	-0.0563261	0.145335	0.374111
ECT2	0.143293	0.00179693	0.28479	0.047342		0.157677	-0.02157	0.336923	0.0824159		0.148385	0.0313885	0.265381	0.0147228		0.0605516	-0.0466592	0.167762	0.257468
EDC3	0.17206	0.0288376	0.315283	0.0202301		0.0754975	-0.118643	0.269638	0.432871		0.0651733	-0.0673865	0.197733	0.322953		0.0458231	-0.0667015	0.158348	0.411723
EDDM3A	-0.131345	-0.363214	0.100525	0.256096		-0.287464	-0.562229	-0.0126995	0.0409178		-0.124273	-0.321879	0.0733319	0.208535		-0.112774	-0.278883	0.0533364	0.175551
EDIL3	0.126051	-0.0568906	0.308993	0.169406		0.146354	-0.0827323	0.375441	0.201611		0.105441	-0.0515153	0.262398	0.179982		0.145794	0.0207309	0.270858	0.0238753
EDN2	-0.135916	-0.261608	-0.0102246	0.0350307		-0.0448336	-0.213361	0.123694	0.590536		-0.0851885	-0.196995	0.0266182	0.130006		-0.044477	-0.141292	0.0523384	0.355194
EED	0.227484	0.0479422	0.407026	0.0148123		0.0163182	-0.231986	0.264622	0.894007		0.112244	-0.0530219	0.277511	0.175389		0.100455	-0.0385141	0.239425	0.150078
EEF1E1	0.207537	0.094468	0.320607	0.000776848		0.127938	-0.0368681	0.292744	0.123199		0.119607	0.0106291	0.228584	0.032583		0.107564	0.0166286	0.198499	0.0220547
EEF2KMT	-0.188024	-0.347635	-0.0284123	0.0225581		-0.077551	-0.293528	0.138426	0.468614		-0.118043	-0.260959	0.0248731	0.101891		-0.10906	-0.228555	0.0104356	0.0720959
EFNA1	0.0520098	-0.100424	0.204444	0.490845		0.0225067	-0.168915	0.213928	0.811657		0.102288	-0.0235168	0.228094	0.107102		0.108356	0.00507925	0.211633	0.0403894
EFNA5	-0.164171	-0.323852	-0.00449111	0.0442821		-0.123741	-0.332203	0.0847203	0.234529		-0.118216	-0.258024	0.0215912	0.0943748		-0.0560808	-0.178223	0.0660614	0.355459
EFS	-0.181518	-0.346207	-0.0168298	0.031908		-0.0647838	-0.285981	0.156413	0.553822		-0.136147	-0.280074	0.00778042	0.0628397		-0.103416	-0.226428	0.0195968	0.096198
EHBP1L1	-0.178053	-0.393772	0.0376656	0.102115		-0.0599578	-0.340854	0.220938	0.665664		-0.128809	-0.316179	0.0585609	0.170346		-0.171555	-0.321524	-0.0215859	0.0263982
EIF1	0.101689	0.012235	0.191143	0.0272774		0.0883585	-0.0283759	0.205093	0.13245		0.0722174	-0.00661025	0.151045	0.0710776		0.0374534	-0.0315687	0.106475	0.276203
EIF1AX	0.211644	0.0376749	0.385612	0.0188336		-0.0297858	-0.268416	0.208844	0.800304		0.0751101	-0.0865515	0.236772	0.349843		0.0647744	-0.071634	0.201183	0.339485
EIF1B	0.167254	0.03876	0.295749	0.0125306		0.168708	0.00190604	0.335509	0.0476026		0.174107	0.0706497	0.277564	0.00177533		0.0934255	-0.00398667	0.190838	0.0594811
EIF2B2	0.235606	0.0868006	0.384411	0.00300898		0.201693	-0.000754812	0.404141	0.050805		0.153946	0.0171819	0.29071	0.0286982		0.114314	-0.0035306	0.232159	0.0567977
EIF2S3	-0.0285672	-0.222818	0.165684	0.765729		-0.1386	-0.375348	0.0981488	0.24087		-0.146255	-0.30338	0.0108706	0.0669114		-0.160983	-0.287723	-0.0342435	0.0145889
EIF3G	0.147996	0.0129275	0.283064	0.0328509		0.0308602	-0.151136	0.212856	0.731245		0.0949905	-0.025022	0.215003	0.116314		0.061666	-0.0415226	0.164855	0.231459
EIF3H	0.124009	0.00837828	0.23964	0.0364439		-0.000735443	-0.156378	0.154907	0.992355		0.0763201	-0.0266275	0.179268	0.140287		0.0433869	-0.0454013	0.132175	0.325861
EIF4EBP2	0.0488295	-0.0463881	0.144047	0.302917		0.138126	0.0291692	0.247084	0.0147635		0.0920038	0.0166115	0.167396	0.0185012		0.0453895	-0.0226226	0.113402	0.182771
ELF1	0.15929	0.0113812	0.307199	0.0357238		0.122183	-0.0715466	0.315912	0.207277		0.0524977	-0.0829294	0.187925	0.434319		0.0539507	-0.0598002	0.167702	0.340054
ELFN1	-0.215113	-0.405963	-0.0242628	0.0285033		-0.145002	-0.397869	0.107866	0.250422		-0.103745	-0.277156	0.0696665	0.230961		-0.100133	-0.245391	0.0451242	0.16921
ELK1	0.0753838	-0.0935026	0.24427	0.36882		0.214884	0.0175574	0.41221	0.0338571		0.0901122	-0.0525729	0.232797	0.206676		0.0779508	-0.0423545	0.198256	0.195455
ELL	-0.137825	-0.336779	0.0611293	0.167187		-0.0246407	-0.280926	0.231644	0.845481		-0.142181	-0.309928	0.025566	0.093625		-0.162051	-0.297522	-0.0265794	0.0207239
ELOVL6	0.190051	0.0112092	0.368893	0.0380577		0.107682	-0.129231	0.344594	0.360251		0.0688209	-0.0943008	0.231943	0.395283		0.101142	-0.0329549	0.235238	0.13377
ELP4	0.238169	0.0923291	0.38401	0.00231446		0.155313	-0.0503275	0.360954	0.133265		0.165227	0.0322883	0.298165	0.0166252		0.149061	0.0385988	0.259524	0.00991576
ELP6	-0.100017	-0.224605	0.0245721	0.111421		-0.13386	-0.288065	0.0203458	0.0863316		-0.110168	-0.213599	-0.00673838	0.0376438		-0.0720989	-0.162239	0.0180409	0.112672
EMC4	0.15232	0.0163976	0.288242	0.0293562		0.224553	0.0613434	0.387762	0.00869858		0.119139	0.00096821	0.23731	0.0482705		0.0568913	-0.0477442	0.161527	0.275267
EMC7	0.0464264	-0.0658735	0.158726	0.404739		0.1812	0.0573241	0.305075	0.00561462		0.0284628	-0.0683099	0.125236	0.552152		0.0238542	-0.0578642	0.105573	0.555129
EME1	0.139532	0.00832789	0.270737	0.037924		0.166304	0.00160367	0.331005	0.0479507		0.142353	0.0338676	0.250838	0.0119039		0.130407	0.0408443	0.219971	0.00581004
EMILIN2	-0.150385	-0.36833	0.0675601	0.168814		-0.0188482	-0.299621	0.261924	0.891746		-0.11818	-0.305884	0.0695243	0.208035		-0.156041	-0.307841	-0.00424176	0.0443173
EML3	-0.0958447	-0.189537	-0.00215291	0.045283		-0.0116712	-0.136894	0.113551	0.85015		-0.0602991	-0.143298	0.0227002	0.148107		-0.0630145	-0.131662	0.00563325	0.0705557
EML5	-0.0973072	-0.273527	0.0789122	0.268		-0.165318	-0.380811	0.0501743	0.12749		-0.123223	-0.270185	0.0237387	0.0970391		-0.183339	-0.293389	-0.0732896	0.00194325
EMX1	-0.163798	-0.317299	-0.0102965	0.0373238		-0.0984042	-0.301464	0.104656	0.32982		-0.0841761	-0.222404	0.0540518	0.222927		-0.0673238	-0.184358	0.0497103	0.248956
ENDOU	-0.175498	-0.331807	-0.0191887	0.0290749		-0.196487	-0.394737	0.00176357	0.0519394		-0.135169	-0.271375	0.00103703	0.0516559		-0.141805	-0.252281	-0.0313295	0.0136765
ENHO	0.0692054	-0.12978	0.26819	0.482573		0.126395	-0.119165	0.371956	0.30116		0.125235	-0.0399867	0.290456	0.131928		0.14186	0.00705595	0.276663	0.039832
ENO1-AS1	-0.0280213	-0.200077	0.144034	0.741462		-0.23798	-0.432942	-0.0430185	0.0184736		0.00206072	-0.145602	0.149723	0.977425		-0.0361642	-0.160087	0.0877585	0.555234
ENOX1-AS2	0.0453711	-0.156558	0.247301	0.649274		0.0932915	-0.156851	0.343434	0.451757		0.119031	-0.0485815	0.286643	0.157117		0.141706	0.00536142	0.27805	0.0421724
ENSA	0.0860289	0.000556614	0.171501	0.048621		0.0361584	-0.0770808	0.149398	0.51886		0.0221783	-0.0557504	0.100107	0.56502		0.0431593	-0.0209617	0.10728	0.179164
ENTPD7	0.0621152	-0.131733	0.255963	0.517402		0.279629	0.060583	0.498674	0.014147		0.0331445	-0.133656	0.199945	0.687431		0.101603	-0.0342639	0.237469	0.136989
EOMES	0.096296	-0.118175	0.310767	0.36604		0.280547	0.0311349	0.52996	0.0288025		0.093384	-0.0895781	0.276346	0.305162		0.0892946	-0.0643688	0.242958	0.244281
EP300	-0.0847229	-0.199217	0.0297712	0.140996		-0.0369031	-0.184496	0.11069	0.612961		-0.0728212	-0.17087	0.025228	0.139592		-0.0954893	-0.17349	-0.0174889	0.018165
EPCAM	-0.169862	-0.328277	-0.0114475	0.0364754		0.00685739	-0.206353	0.220068	0.948004		-0.0938383	-0.235957	0.0482801	0.187323		-0.0575839	-0.17935	0.064182	0.34144
EPHA4	0.18453	0.0148622	0.354198	0.0340669		0.138811	-0.0838744	0.361496	0.212467		0.106723	-0.045211	0.258658	0.161524		0.104181	-0.0225601	0.230922	0.10347
EPHA6	0.0659321	-0.133856	0.26572	0.505056		0.15199	-0.0922862	0.396265	0.213286		0.138643	-0.0256007	0.302886	0.0949089		0.140341	0.00481203	0.275869	0.0428813
EPM2A	-0.207762	-0.352868	-0.0626569	0.00657006		-0.203648	-0.394472	-0.0128238	0.0373032		-0.1368	-0.268401	-0.00519815	0.0421398		-0.094479	-0.208428	0.0194699	0.100641
EPM2AIP1	0.171459	0.0535274	0.289391	0.00587408		0.05651	-0.110049	0.223069	0.493264		0.122072	0.0163968	0.227747	0.0250718		0.0743721	-0.0188808	0.167625	0.113676
EPN2-AS1	0.0577139	-0.0928513	0.208279	0.439416		0.179989	0.00306245	0.356915	0.0464086		0.0730219	-0.054327	0.200371	0.250445		0.053284	-0.0548875	0.161456	0.322048
EPS15L1	-0.0259854	-0.226579	0.174608	0.792927		0.110269	-0.136565	0.357103	0.368423		-0.0261219	-0.197872	0.145628	0.757977		-0.138758	-0.274122	-0.00339414	0.0448731
EPT1	0.147387	0.000286445	0.294488	0.0495841		-0.0169016	-0.213	0.179197	0.861301		0.0782441	-0.0532616	0.20975	0.233459		0.0490772	-0.063224	0.161378	0.37879
EPYC	-0.178876	-0.361834	0.0040818	0.0549892		-0.0492912	-0.29186	0.193277	0.680761		-0.157113	-0.313278	-0.000947476	0.0487142		-0.0950474	-0.231511	0.0414161	0.164972
ERC1	0.151321	0.000961372	0.30168	0.0486458		0.0881096	-0.109743	0.285962	0.369909		0.0853247	-0.0486987	0.219348	0.203138		0.0499097	-0.0649615	0.164781	0.381519
ERCC5	0.143703	0.00349089	0.283914	0.0449076		0.0691868	-0.116525	0.254899	0.452243		0.0606298	-0.0661798	0.187439	0.336232		0.0293799	-0.0788701	0.13763	0.583089
ERICH6	0.117809	-0.0187343	0.254352	0.0881599		0.102223	-0.0726388	0.277084	0.241528		0.102658	-0.014086	0.219402	0.0825221		0.111031	0.0160448	0.206017	0.0235294
ERICH6-AS1	0.250828	0.0917846	0.409871	0.00310857		0.226441	0.011931	0.44095	0.0392615		0.152244	0.00433873	0.300149	0.0440499		0.16216	0.0430516	0.281268	0.00934357
ERMAP	-0.237527	-0.401898	-0.0731559	0.00614318		-0.177798	-0.401566	0.0459706	0.11497		-0.106025	-0.261507	0.0494563	0.173707		-0.0966413	-0.227193	0.0339106	0.140853
ERN2	-0.1187	-0.243141	0.00574098	0.0607939		-0.0260757	-0.190772	0.13862	0.748403		-0.144262	-0.24352	-0.0450038	0.00588848		-0.0623184	-0.155076	0.0304392	0.179948
ERP27	0.194444	0.0294505	0.359437	0.0225072		0.0862983	-0.136647	0.309244	0.43498		0.161924	0.0198158	0.304033	0.0269468		0.0641197	-0.0643362	0.192576	0.315747
ERVE-1	-0.196025	-0.425178	0.0331272	0.0907706		-0.168829	-0.462264	0.124606	0.248871		-0.187099	-0.380873	0.0066745	0.0578822		-0.177476	-0.338181	-0.0167701	0.031599
ERVK3-1	0.112039	0.0186106	0.205468	0.0204352		0.0528763	-0.0735165	0.179269	0.399222		0.0712876	-0.0123814	0.154957	0.0920047		0.0364911	-0.0364572	0.109439	0.314724
ESD	0.143587	0.012825	0.274349	0.0325035		0.122485	-0.0478931	0.292864	0.152243		0.103648	-0.0111519	0.218447	0.0750409		0.00850232	-0.093919	0.110924	0.866361
ETHE1	0.0741614	-0.0597252	0.208048	0.266546		0.159499	6.36447e-05	0.318935	0.0499145		0.066366	-0.0480891	0.180821	0.245283		0.0406976	-0.0570444	0.13844	0.40142
EVPL	-0.19689	-0.379203	-0.0145762	0.0352492		-0.0237383	-0.269218	0.221741	0.844599		-0.108115	-0.27184	0.0556101	0.187284		-0.0553614	-0.196326	0.0856027	0.428376
EXOC4	0.189111	0.0260672	0.352154	0.0245329		-0.00697772	-0.1467	0.132744	0.919349		0.00211877	-0.0939052	0.0981428	0.964315		-0.00564189	-0.086695	0.0754113	0.887778
EXOSC4	0.0629443	-0.0559486	0.181837	0.287825		0.108144	-0.0373478	0.253635	0.139286		0.100995	0.00445383	0.197536	0.0409332		0.0697203	-0.013901	0.153342	0.0988416
EYA1	0.0286015	-0.15873	0.215933	0.757075		0.0626603	-0.170045	0.295366	0.586046		0.047156	-0.112581	0.206893	0.550689		0.138113	0.0129381	0.263287	0.0317405
F11-AS1	0.00265911	-0.111558	0.116876	0.962349		0.068925	-0.0710356	0.208886	0.322172		0.0285656	-0.0686728	0.125804	0.552624		0.0872058	0.0115218	0.16289	0.0254116
F2R	0.00954027	-0.185191	0.204271	0.920875		0.3046	0.0911386	0.51806	0.0067329		0.0537836	-0.111797	0.219364	0.511727		0.0823511	-0.0550017	0.219704	0.229974
FAAP20	-0.152898	-0.249472	-0.0563249	0.00301026		-0.100443	-0.235639	0.0347543	0.139472		-0.107504	-0.194972	-0.0200362	0.0177524		-0.0989563	-0.171278	-0.0266343	0.00903266
FAM102B	0.203031	0.0392822	0.36678	0.0168633		0.155967	-0.0617478	0.373681	0.153634		0.0707306	-0.0819655	0.223427	0.351276		0.0222052	-0.108433	0.152843	0.730622
FAM106B	-0.138651	-0.325668	0.0483657	0.14027		-0.229805	-0.455732	-0.00387715	0.0464384		-0.146841	-0.303647	0.00996459	0.0653681		-0.12435	-0.256701	0.00800108	0.0645342
FAM110A	0.00536777	-0.214822	0.225557	0.960577		0.267131	0.0120682	0.522194	0.0407217		0.031328	-0.156919	0.219575	0.736034		-0.0200705	-0.179153	0.139012	0.798203
FAM114A1	-0.0694119	-0.225145	0.0863217	0.369507		-0.202521	-0.383775	-0.0212665	0.0298		-0.00241126	-0.137707	0.132885	0.971173		-0.0307482	-0.144391	0.0828943	0.584247
FAM124A	0.0658499	-0.0777156	0.209415	0.355943		0.180945	0.0127812	0.349108	0.0358739		0.0553597	-0.0676872	0.178407	0.365078		0.0665979	-0.0357236	0.16892	0.193502
FAM124B	0.0911138	-0.103307	0.285535	0.345745		0.242762	0.0145057	0.471018	0.0379111		0.0957521	-0.0694514	0.260956	0.245476		0.0520636	-0.0893915	0.193519	0.457661
FAM126A	0.184792	0.00962075	0.359964	0.0393824		0.212996	-0.00790057	0.433892	0.058205		0.196028	0.0525455	0.33951	0.00912533		0.124223	-0.00385149	0.252298	0.0568247
FAM134B	-0.108808	-0.342006	0.12439	0.347828		-0.283194	-0.558138	-0.00824916	0.043922		-0.111749	-0.310129	0.086632	0.258695		-0.166308	-0.325532	-0.00708316	0.0412301
FAM135B	-0.214869	-0.391274	-0.0384637	0.0187025		-0.148882	-0.384488	0.0867236	0.20642		-0.129262	-0.288354	0.0298293	0.107336		-0.0396986	-0.179468	0.100071	0.565792
FAM138A	0.0994179	-0.0316301	0.230466	0.131607		0.0272961	-0.142397	0.196989	0.74453		0.0848354	-0.0274558	0.197127	0.133152		0.134986	0.0507158	0.219257	0.00273012
FAM151A	-0.236142	-0.436652	-0.0356328	0.0225894		-0.100104	-0.37127	0.171062	0.456327		-0.117382	-0.300179	0.0654149	0.199368		-0.0500745	-0.207802	0.107653	0.521248
FAM161B	0.202277	0.00882361	0.39573	0.0410272		0.26782	0.0291098	0.50653	0.0291827		0.138646	-0.0317018	0.308994	0.10676		0.0765926	-0.0711197	0.224305	0.297668
FAM162A	0.150952	0.0230785	0.278825	0.0223006		-0.0203591	-0.194882	0.154164	0.813103		0.110453	-0.00201951	0.222926	0.0539824		0.0802471	-0.0164201	0.176914	0.100249
FAM170A	0.0987584	-0.0785162	0.276033	0.263868		0.0425245	-0.182779	0.267828	0.702297		0.14858	0.00398627	0.293175	0.0443895		0.121387	-0.00129347	0.244068	0.0523058
FAM171A2	-0.210824	-0.367353	-0.0542947	0.0100419		-0.149336	-0.361046	0.0623743	0.159831		-0.161179	-0.298784	-0.0235736	0.0232698		-0.120668	-0.239289	-0.00204728	0.0464187
FAM175B	0.128451	0.00360294	0.253299	0.0441412		0.0812188	-0.0830042	0.245442	0.320144		0.0257565	-0.0886454	0.140159	0.648617		0.00444175	-0.0924922	0.101376	0.925978
FAM181A-AS1	0.133245	-0.0263818	0.292872	0.0984696		0.273891	0.0929036	0.454878	0.00433169		0.086076	-0.0535924	0.225744	0.217555		0.0944285	-0.0212576	0.210115	0.105797
FAM183A	0.146849	-0.0781738	0.371871	0.192357		0.275644	0.00627227	0.545016	0.0452229		0.0923079	-0.103159	0.287775	0.342109		0.104035	-0.0589214	0.266991	0.201912
FAM193B	-0.162466	-0.290397	-0.0345341	0.0146061		-0.166618	-0.331983	-0.00125242	0.0483994		-0.0767169	-0.194843	0.0414093	0.194448		-0.0613231	-0.161378	0.0387321	0.220033
FAM196B	-0.127636	-0.257427	0.00215558	0.0536741		-0.058166	-0.229461	0.113129	0.492902		-0.0839364	-0.198255	0.0303826	0.143994		-0.11291	-0.20348	-0.0223396	0.0163289
FAM197Y9	-0.233327	-0.424552	-0.0421027	0.0185152		-0.0661794	-0.327706	0.195347	0.608701		-0.135332	-0.308398	0.0377332	0.120591		-0.140153	-0.282995	0.00268859	0.0541814
FAM19A5	0.0461956	-0.120834	0.213226	0.575982		0.228246	0.0376701	0.418822	0.0205823		0.01364	-0.130132	0.157412	0.8475		0.0647853	-0.0541704	0.183741	0.274483
FAM201A	-0.1085	-0.213697	-0.00330227	0.0436573		-0.10504	-0.240113	0.0300324	0.122568		-0.0471418	-0.14225	0.0479666	0.319088		-0.0377061	-0.118158	0.0427453	0.345704
FAM205BP	-0.258836	-0.517765	9.25279e-05	0.0500767		-0.0764246	-0.420461	0.267612	0.652974		-0.218014	-0.440342	0.0043131	0.0543145		-0.207247	-0.391455	-0.0230387	0.0287717
FAM210B	0.0578692	-0.230998	0.346737	0.68502		0.160757	-0.195186	0.516701	0.363263		0.1713	-0.0681789	0.41078	0.154233		0.234987	0.0454084	0.424566	0.0168931
FAM231A	-0.2718	-0.525303	-0.0182983	0.0364885		0.0330164	-0.307963	0.373996	0.844399		-0.0549789	-0.28851	0.178553	0.633778		-0.0596716	-0.256341	0.136998	0.539746
FAM234A	-0.0610091	-0.218572	0.0965543	0.434838		-0.0992437	-0.294163	0.0956758	0.306325		-0.139321	-0.265062	-0.0135804	0.0310833		-0.0599125	-0.17283	0.0530053	0.286786
FAM26D	0.0906611	-0.0626303	0.243953	0.236197		0.240604	0.067374	0.413834	0.0081498		0.0586359	-0.07409	0.191362	0.373681		-0.00956226	-0.123139	0.104014	0.864483
FAM32A	0.150869	0.0173468	0.284391	0.028144		0.116466	-0.0591772	0.292109	0.185516		0.120231	0.00444829	0.236014	0.0423392		0.0599709	-0.0426213	0.162563	0.241557
FAM43A	0.171594	-0.02932	0.372508	0.0912635		0.143373	-0.11424	0.400986	0.264328		0.184548	0.0177453	0.351351	0.031311		0.0669004	-0.0837419	0.217543	0.371213
FAM47C	-0.475745	-0.654633	-0.296856	7.48879e-06		-0.304637	-0.599723	-0.00955022	0.0434727		-0.294364	-0.481279	-0.107448	0.00314555		-0.249462	-0.407078	-0.0918467	0.00301831
FAM60A	0.133274	0.00721835	0.259329	0.0389782		-0.0536016	-0.221708	0.114505	0.519452		0.0906356	-0.020515	0.201786	0.106131		0.0599982	-0.0355712	0.155568	0.20931
FAM65B	-0.0539281	-0.160553	0.0526971	0.309489		-0.0860216	-0.217368	0.0453248	0.190823		-0.0924186	-0.178546	-0.00629122	0.0363489		-0.0972969	-0.166589	-0.0280048	0.00755167
FAM73A	0.207084	0.0583287	0.355839	0.00802119		0.0732098	-0.1347	0.281119	0.477184		0.14465	0.0113932	0.277908	0.0343877		0.0931883	-0.0232554	0.209632	0.112487
FAM83A-AS1	-0.0308442	-0.16331	0.101622	0.637483		-0.0977633	-0.259328	0.0638011	0.2258		-0.116382	-0.22137	-0.0113941	0.0310098		-0.0536927	-0.14769	0.0403042	0.252212
FAM83B	-0.224771	-0.425812	-0.0237305	0.0297045		-0.0637806	-0.334975	0.207414	0.634122		-0.0420302	-0.228442	0.144381	0.648139		-0.0806414	-0.235618	0.0743353	0.296008
FAM83G	0.168384	-0.0461304	0.382898	0.11924		0.281725	0.0240106	0.539438	0.0332277		0.156269	-0.0260588	0.338597	0.0901828		0.117915	-0.0376688	0.273499	0.131974
FAM86B2	0.131399	-0.0619568	0.324755	0.175144		0.246717	0.0160902	0.477344	0.0368815		0.0966755	-0.0703935	0.263745	0.246228		0.0801405	-0.0610485	0.22133	0.255151
FAM90A15P	-0.133555	-0.242725	-0.0243851	0.0182379		-0.0383416	-0.187696	0.111013	0.603545		-0.0850366	-0.182964	0.0128911	0.0862284		-0.0565284	-0.140907	0.0278498	0.181144
FAM91A1	0.260609	0.0545659	0.466653	0.0149694		0.192214	-0.0832272	0.467656	0.164189		0.15845	-0.0278774	0.344778	0.0926		0.128113	-0.0298945	0.28612	0.108041
FAM96B	0.144171	0.0136626	0.274678	0.0315514		0.106638	-0.0650797	0.278356	0.214144		0.121092	0.00891955	0.233263	0.0353175		0.125807	0.0352783	0.216337	0.00811886
FAM9A	0.157935	0.00139414	0.314475	0.0481226		0.144894	-0.0567086	0.346496	0.152348		0.176189	0.0491332	0.303245	0.00824079		0.136764	0.0272034	0.246324	0.0162017
FAM9B	0.101135	-0.0703788	0.272648	0.237568		0.225642	0.0239917	0.427292	0.0295784		0.0756542	-0.0721364	0.223445	0.303768		0.0587361	-0.0664159	0.183888	0.345059
FANCL	0.173327	-0.0470067	0.393662	0.118473		0.0792618	-0.205817	0.364341	0.573975		0.14651	-0.0424496	0.335469	0.123637		0.157663	0.00249306	0.312834	0.0466586
FANCM	0.249791	0.0275878	0.471994	0.0288913		0.184614	-0.108298	0.477525	0.20757		0.12875	-0.072351	0.329852	0.200675		0.110341	-0.0593088	0.279991	0.193811
FANK1	0.0946388	-0.0974937	0.286771	0.322065		0.0856265	-0.15586	0.327113	0.474141		0.163052	0.00748906	0.318616	0.0405742		0.0986811	-0.0376365	0.234999	0.149509
FAP	-0.14928	-0.295146	-0.00341317	0.0452004		-0.158958	-0.344471	0.0265546	0.0902612		-0.150564	-0.271811	-0.0293157	0.0167124		-0.0966375	-0.203713	0.0104378	0.0751445
FARP2	0.0997189	-0.0201506	0.219588	0.0995643		0.148588	0.00239212	0.294784	0.046599		0.0663668	-0.038325	0.171058	0.205018		0.0749503	-0.0114021	0.161303	0.0863669
FASLG	0.201733	-0.0993153	0.502782	0.181043		0.387304	0.0290788	0.745529	0.0350575		0.0812925	-0.183009	0.345594	0.534233		0.104962	-0.116156	0.32608	0.339653
FATE1	0.0539936	-0.0801558	0.188143	0.417123		0.0975055	-0.0675641	0.262575	0.236767		0.0816386	-0.0303973	0.193675	0.146937		0.0936211	0.00213346	0.185109	0.0452161
FBN2	-0.115112	-0.274725	0.044502	0.150988		-0.0021446	-0.208445	0.204156	0.983183		-0.0786005	-0.217183	0.0599818	0.255508		-0.126699	-0.236298	-0.0171002	0.0249724
FBP1	0.183948	-0.0118389	0.379734	0.0645382		0.283673	0.0479916	0.519355	0.0200149		0.149732	-0.0190114	0.318475	0.0799107		0.0896123	-0.056838	0.236063	0.220765
FBXL12	0.143951	-0.00810341	0.296005	0.0626395		0.203723	0.0177452	0.389701	0.0328944		0.120867	-0.00971203	0.251447	0.0683609		0.0832066	-0.0293101	0.195723	0.14124
FBXL13	-0.210923	-0.570389	0.148544	0.239824		-0.482289	-0.903268	-0.0613108	0.026193		-0.225897	-0.529479	0.0776852	0.138873		-0.235841	-0.486701	0.0150191	0.0643781
FBXL15	-0.149897	-0.257119	-0.0426745	0.00778827		-0.0841828	-0.232101	0.0637357	0.253922		-0.0803071	-0.179723	0.0191092	0.109301		-0.0578323	-0.142845	0.0271806	0.17471
FBXL20	-0.06371	-0.19415	0.0667299	0.326087		-0.0731053	-0.236138	0.0899272	0.366654		-0.0494454	-0.161524	0.0626333	0.374337		-0.105804	-0.192938	-0.0186694	0.019039
FBXL4	0.147961	0.0237772	0.272145	0.0211874		0.0114878	-0.158375	0.181351	0.890945		0.0877328	-0.024172	0.199638	0.119673		0.0560997	-0.0401578	0.152357	0.242933
FBXO22	0.157395	0.0227753	0.292015	0.0235006		-0.00392842	-0.187539	0.179683	0.965397		0.0739515	-0.0490555	0.196959	0.228735		0.0644331	-0.0392533	0.168119	0.213846
FBXO28	0.196215	0.0255241	0.366905	0.025729		-0.0535311	-0.284816	0.177754	0.639493		0.0818118	-0.0746738	0.238297	0.293772		0.016955	-0.1176	0.15151	0.798447
FBXO33	-0.0185621	-0.159267	0.122143	0.789217		-0.187792	-0.34828	-0.0273032	0.0233982		-0.0303418	-0.15047	0.0897861	0.609365		-0.0228569	-0.124383	0.0786692	0.648628
FBXO39	0.221401	0.0351659	0.407635	0.0214503		0.279043	0.0474094	0.510677	0.0199169		0.136857	-0.0302832	0.303997	0.104753		0.159507	0.0247002	0.294313	0.0220173
FCGRT	-0.120851	-0.262869	0.0211663	0.0923903		-0.0454046	-0.230658	0.139849	0.619962		-0.0798133	-0.204015	0.0443889	0.199053		-0.101291	-0.202153	-0.000428666	0.0490962
FCHSD1	-0.155592	-0.277619	-0.0335647	0.0142508		-0.0726663	-0.239414	0.0940812	0.380113		-0.0651459	-0.178619	0.0483276	0.249875		-0.0908932	-0.18268	0.000893255	0.0521251
FECH	0.00323154	-0.286956	0.293419	0.981985		0.163972	-0.192377	0.520321	0.354428		0.104764	-0.140608	0.350136	0.38971		0.243808	0.055449	0.432166	0.0129805
FER	0.239611	0.0368712	0.442352	0.0221574		0.17061	-0.0987327	0.439954	0.205361		0.11081	-0.0748392	0.29646	0.232012		0.069416	-0.0891389	0.227971	0.37794
FERD3L	-0.140431	-0.296921	0.0160583	0.0767283		-0.224474	-0.412112	-0.0368349	0.0207134		-0.0911019	-0.228431	0.0462269	0.185321		-0.0458095	-0.164115	0.0724963	0.434827
FEZF2	-0.168676	-0.307586	-0.0297651	0.0190376		-0.0933382	-0.280707	0.0940302	0.316705		-0.0857528	-0.212675	0.0411699	0.17758		-0.0926996	-0.197589	0.0121894	0.0810611
FFAR3	0.184804	-0.0660044	0.435613	0.142629		0.14509	-0.174868	0.465048	0.361353		0.175753	-0.0371244	0.38863	0.102031		0.187655	0.013284	0.362026	0.0358456
FGD1	0.0470637	-0.0817324	0.17586	0.460868		0.188482	0.0430486	0.333915	0.0128788		0.0528252	-0.0567372	0.162388	0.332239		0.0409285	-0.0518261	0.133683	0.374243
FGD3	-0.0242537	-0.170312	0.121805	0.736591		-0.016473	-0.198803	0.165857	0.854688		-0.0770921	-0.198987	0.0448031	0.206048		-0.0994518	-0.198334	-0.000569459	0.0487788
FGD5	-0.0438644	-0.157519	0.0697906	0.436318		-0.0644337	-0.205523	0.0766555	0.358		-0.0929324	-0.184782	-0.00108321	0.0475275		-0.0325256	-0.114685	0.0496333	0.424718
FGF1	-0.27006	-0.491723	-0.0483976	0.0186763		-0.126783	-0.427422	0.173857	0.395492		-0.120022	-0.324214	0.0841695	0.239023		-0.111039	-0.282586	0.0605086	0.195901
FGF10	-0.183543	-0.341514	-0.0255718	0.0243078		-0.0782449	-0.29143	0.13494	0.458908		-0.00295121	-0.150854	0.144951	0.967727		-0.0579838	-0.180913	0.0649456	0.342671
FGFR2	0.128653	-0.108235	0.365541	0.275798		0.354347	0.0845262	0.624167	0.0118412		0.23295	0.0455992	0.4203	0.016585		0.119274	-0.0497019	0.288249	0.159554
FHL1	0.295208	0.0502504	0.540166	0.0198735		0.190251	-0.137712	0.518215	0.245079		0.268047	0.0609507	0.475144	0.0129849		0.244864	0.0736403	0.416087	0.00662742
FHL2	0.163276	0.0270218	0.299531	0.0205193		0.233487	0.0692836	0.39769	0.00690556		0.128711	0.0101596	0.247263	0.0343571		0.154878	0.0639729	0.245783	0.00158768
FIG4	0.165319	0.00119509	0.329442	0.0484603		0.0254324	-0.19341	0.244275	0.813799		0.0346428	-0.115306	0.184591	0.640098		0.0114665	-0.115555	0.138489	0.854807
FILIP1	-0.173197	-0.306775	-0.0396198	0.0128411		-0.131314	-0.3101	0.047473	0.143867		-0.102044	-0.223557	0.0194686	0.0965419		-0.115449	-0.213812	-0.0170872	0.023012
FIS1	0.05154	-0.0927686	0.195849	0.470971		0.115487	-0.0606765	0.291651	0.190398		0.0444584	-0.0791404	0.168057	0.467842		0.104337	0.00674363	0.20193	0.0369909
FKBP11	0.122338	-0.0993347	0.344012	0.268261		0.266198	0.0025778	0.529818	0.0479421		0.0632883	-0.129228	0.255805	0.506681		0.0772129	-0.0839561	0.238382	0.335274
FKBP14	0.270876	0.0233564	0.518396	0.0330503		0.263619	-0.0551757	0.582415	0.10151		0.265368	0.0590589	0.471676	0.0135007		0.160279	-0.0237891	0.344348	0.0854069
FKBP4	-0.126196	-0.2254	-0.0269927	0.0144557		-0.0797065	-0.213672	0.0542591	0.233466		-0.101819	-0.187908	-0.0157294	0.0220704		-0.0815693	-0.154988	-0.0081508	0.030663
FLAD1	0.0898165	-0.024803	0.204436	0.119849		0.0550427	-0.0925618	0.202647	0.451814		0.0338537	-0.067775	0.135483	0.501093		0.0886892	0.00902223	0.168356	0.0303554
FLII	-0.08841	-0.226377	0.0495567	0.200279		-0.0325074	-0.209085	0.14407	0.709271		-0.106242	-0.220986	0.00850213	0.068282		-0.131175	-0.220983	-0.0413668	0.00567627
FLJ20021	0.00276312	-0.150896	0.156422	0.970914		0.0716842	-0.117926	0.261294	0.445649		0.0970908	-0.0292659	0.223447	0.126908		0.103955	6.31302e-05	0.207846	0.0498699
FLJ31183	-0.217068	-0.381987	-0.0521487	0.0116725		-0.235553	-0.447271	-0.0238354	0.0304473		-0.144936	-0.29297	0.00309806	0.0546679		-0.0921166	-0.220801	0.0365677	0.153938
FLJ37035	0.189625	0.0347145	0.344535	0.0181755		0.147917	-0.0574984	0.353333	0.151591		0.127179	-0.0109544	0.265313	0.0697612		0.0888415	-0.0300215	0.207705	0.137184
FLJ41941	0.247166	0.0111531	0.483179	0.0407322		0.201666	-0.105561	0.508894	0.189848		0.184688	-0.0212686	0.390644	0.0769313		0.197461	0.0297557	0.365167	0.022619
FLJ42627	0.298851	0.0042163	0.593485	0.047014		0.357898	-0.0114866	0.727283	0.0570709		0.0437343	-0.226218	0.313687	0.742768		0.0166846	-0.211595	0.244964	0.882207
FLJ44874	-0.262406	-0.444163	-0.0806491	0.00618528		-0.158504	-0.409796	0.0927873	0.207227		-0.228379	-0.383313	-0.0734436	0.00530059		-0.142257	-0.282109	-0.0024052	0.0464309
FMNL1	-0.121632	-0.275484	0.0322203	0.116725		-0.0650609	-0.263781	0.133659	0.508404		-0.16369	-0.286448	-0.0409314	0.0107283		-0.145794	-0.247937	-0.0436518	0.00671917
FMO3	-0.0996178	-0.251053	0.0518175	0.188922		-0.0173168	-0.211787	0.177153	0.856755		-0.154535	-0.274672	-0.0343982	0.0134967		-0.0956061	-0.202504	0.0112915	0.0776711
FN3K	-0.173612	-0.344136	-0.00308657	0.0462501		0.00611939	-0.221782	0.234021	0.956582		-0.0607758	-0.215676	0.0941248	0.428818		-0.0301046	-0.161845	0.101636	0.643732
FNDC5	-0.209603	-0.343762	-0.0754436	0.00335807		-0.28361	-0.445523	-0.121697	0.00122646		-0.135753	-0.259035	-0.0124712	0.0320564		-0.111075	-0.215723	-0.00642744	0.0382697
FNTA	0.159803	0.0211492	0.298457	0.0253769		0.0545041	-0.133036	0.242044	0.556855		0.0682904	-0.0587396	0.19532	0.280594		0.0433606	-0.0648653	0.151586	0.419231
FOCAD-AS1	0.0645022	-0.133371	0.262376	0.510235		0.127977	-0.115776	0.37173	0.291765		0.108474	-0.0572756	0.274224	0.191136		0.148826	0.0161544	0.281498	0.029207
FOXA1	-0.086119	-0.247354	0.075116	0.28365		-0.0889471	-0.291234	0.11334	0.375899		-0.0745635	-0.212616	0.0634888	0.278393		-0.120557	-0.230388	-0.0107255	0.0325655
FOXC2	-0.172	-0.307874	-0.0361263	0.0148939		-0.179183	-0.354368	-0.00399826	0.0453135		-0.11903	-0.240001	0.00194098	0.0535458		-0.0622629	-0.16871	0.0441842	0.241272
FOXD3-AS1	-0.138207	-0.275203	-0.0012117	0.0481353		-0.102451	-0.281149	0.0762459	0.250507		-0.045817	-0.170276	0.0786417	0.457573		-0.0164409	-0.122367	0.089485	0.753182
FOXD4L6	0.00750443	-0.139832	0.154841	0.91775		0.0202113	-0.163331	0.203754	0.823391		0.0351943	-0.0903279	0.160717	0.570762		0.107557	0.0091107	0.206004	0.0333206
FOXN2	0.233469	0.104378	0.362561	0.000900076		0.152022	-0.0344747	0.33852	0.106248		0.152459	0.0314462	0.273473	0.0153304		0.0952518	-0.0120889	0.202593	0.0798968
FOXP2	-0.110265	-0.251031	0.0305002	0.119976		-0.0489338	-0.231066	0.133199	0.586873		-0.115536	-0.233438	0.00236639	0.0544694		-0.136963	-0.229577	-0.0443487	0.00517135
FPR3	0.255535	-0.042629	0.553699	0.0902003		0.403312	0.0436903	0.762934	0.0292432		0.248347	-0.00314446	0.499838	0.0527446		0.141711	-0.0786014	0.362024	0.198632
FRG2B	-0.0535964	-0.190359	0.0831658	0.429353		-0.0315358	-0.203484	0.140413	0.710315		-0.110936	-0.22163	-0.000242075	0.0495331		-0.0342216	-0.13338	0.0649369	0.485914
FRMD6	-0.136577	-0.273645	0.000491116	0.0507733		-0.0125025	-0.195135	0.17013	0.88962		-0.121598	-0.238334	-0.00486277	0.0417441		-0.0986374	-0.197796	0.000521597	0.051139
FRMD8	-0.106286	-0.287277	0.0747056	0.239452		-0.0153267	-0.24642	0.215766	0.893039		-0.143034	-0.292302	0.0062352	0.0596926		-0.156994	-0.277135	-0.0368524	0.0122239
FSCN1	-0.170094	-0.327289	-0.0128989	0.0349199		-0.171024	-0.372682	0.0306342	0.0934422		-0.110383	-0.249796	0.0290304	0.116198		-0.0764968	-0.195936	0.0429423	0.200511
FSTL3	-0.131344	-0.278289	0.0156001	0.077839		-0.0158562	-0.20921	0.177498	0.867967		-0.130428	-0.253782	-0.00707492	0.0389624		-0.0808008	-0.188763	0.0271612	0.136683
FTCDNL1	0.073041	-0.138154	0.284236	0.485004		0.133137	-0.12754	0.393815	0.30485		0.0265772	-0.155607	0.208761	0.767556		0.144065	4.3707e-05	0.288087	0.049935
FTL	0.0295279	-0.0722765	0.131332	0.557639		0.0439888	-0.08259	0.170568	0.48291		0.0542648	-0.0310134	0.139543	0.203355		0.0839276	0.0170578	0.150797	0.0156843
FTMT	-0.129542	-0.260955	0.001871	0.0531356		0.00897643	-0.165913	0.183866	0.917119		-0.113517	-0.225718	-0.00131649	0.0475398		-0.0697588	-0.16773	0.0282128	0.156061
FUBP3	0.134828	0.00177132	0.267885	0.047217		0.134393	-0.0358472	0.304633	0.117234		0.0930055	-0.0239	0.209911	0.114533		0.0655498	-0.0345174	0.165617	0.190734
FUOM	0.177543	0.0361156	0.31897	0.0156637		0.068717	-0.124847	0.262281	0.473613		0.137438	0.0137932	0.261083	0.0305888		0.0981456	-0.00887108	0.205162	0.0707976
FUS	-0.0663936	-0.195976	0.0631887	0.303337		-0.0389694	-0.202869	0.12493	0.630422		-0.110982	-0.215916	-0.00604934	0.0389118		-0.0943108	-0.18282	-0.00580189	0.0375769
FUT11	0.21767	0.0780726	0.357266	0.00341235		0.182154	-0.00789193	0.372201	0.0596312		0.170835	0.0479366	0.293734	0.00810428		0.139762	0.0351096	0.244413	0.0106204
FUT3	0.166847	-0.00356136	0.337255	0.0546611		0.167315	-0.0502362	0.384867	0.126578		0.163496	0.0206732	0.306319	0.0263003		0.117532	-0.00615816	0.241222	0.0617297
FUT6	-0.253382	-0.423945	-0.0828197	0.00499648		-0.204257	-0.435734	0.02722	0.0815124		-0.176436	-0.330226	-0.0226466	0.0259993		-0.109659	-0.245042	0.0257243	0.10838
FUT8-AS1	0.175377	0.00764557	0.343108	0.0410323		0.0588048	-0.16506	0.282669	0.595199		0.158902	0.016576	0.301228	0.0299169		0.0881415	-0.0380243	0.214307	0.163736
FXYD3	0.103088	-0.07266	0.278836	0.239979		0.0258917	-0.19835	0.250134	0.814977		0.0726253	-0.0791247	0.224375	0.335766		0.130768	0.0103797	0.251157	0.0342772
GABARAP	0.0785762	-0.0251218	0.182274	0.132046		0.133506	0.00891246	0.2581	0.0365939		0.0743433	-0.0136717	0.162358	0.0947088		0.0468142	-0.0291801	0.122808	0.217748
GABARAPL3	-0.212994	-0.390571	-0.0354171	0.0204112		-0.253711	-0.477065	-0.0303559	0.0273854		-0.18715	-0.338436	-0.035863	0.0170925		-0.0684874	-0.207206	0.0702308	0.32096
GABRB1	0.038815	-0.100225	0.177855	0.57243		0.150591	-0.0140576	0.315239	0.0715224		0.0727554	-0.0437832	0.189294	0.211787		0.107544	0.0150311	0.200058	0.0242407
GABRB2	-0.156282	-0.298164	-0.0144006	0.0320078		-0.12245	-0.308446	0.0635462	0.188582		-0.0539173	-0.184058	0.0762234	0.403745		-0.0522428	-0.161696	0.0572107	0.337039
GABRB3	0.0805455	-0.0785218	0.239613	0.308936		0.199582	0.0124221	0.386741	0.0374407		0.027552	-0.110807	0.165911	0.686797		0.0422927	-0.0737588	0.158344	0.462062
GABRG1	0.0912648	-0.0808153	0.263345	0.286984		0.128039	-0.0853118	0.34139	0.229538		0.0949788	-0.0509947	0.240952	0.193642		0.149579	0.0360361	0.263122	0.0116059
GAGE12F	-0.213426	-0.378694	-0.0481575	0.01317		-0.104806	-0.330795	0.121184	0.350711		-0.108226	-0.260454	0.0440021	0.156671		-0.0407078	-0.172945	0.0915293	0.533884
GAGE12H	-0.169445	-0.332113	-0.0067765	0.0417437		-0.0434075	-0.260857	0.174042	0.686073		-0.0765759	-0.223576	0.0704241	0.295481		-0.01899	-0.145311	0.107331	0.760688
GAGE12J	-0.207545	-0.367759	-0.047331	0.012915		-0.0800935	-0.30059	0.140403	0.463511		-0.133455	-0.277763	0.0108522	0.0685938		-0.0321636	-0.160729	0.0964015	0.612761
GAGE13	-0.153224	-0.299765	-0.00668287	0.0410284		-0.0647663	-0.259775	0.130243	0.502359		-0.0814927	-0.212961	0.0499759	0.214967		-0.0350898	-0.14835	0.07817	0.531278
GAGE2D	-0.243666	-0.424479	-0.062854	0.0100047		-0.165557	-0.410833	0.0797187	0.177983		-0.141647	-0.307113	0.0238194	0.0905517		-0.0555022	-0.200893	0.0898887	0.441273
GALNT1	0.237584	0.00753539	0.467632	0.0433986		0.128677	-0.175469	0.432824	0.393983		0.178867	-0.0216113	0.379346	0.0783558		0.0598361	-0.117443	0.237115	0.495484
GALNT14	-0.259586	-0.489061	-0.0301108	0.0279779		-0.161266	-0.466528	0.143996	0.288838		-0.128103	-0.336439	0.0802334	0.218576		-0.16222	-0.332033	0.00759181	0.0604317
GALNT16	-0.311181	-0.472668	-0.149695	0.000469318		-0.190852	-0.429549	0.0478453	0.112801		-0.245941	-0.389674	-0.102208	0.00152608		-0.140737	-0.275243	-0.00623069	0.0408993
GALNTL5	0.0807143	-0.0596605	0.221089	0.249163		0.134471	-0.0372087	0.30615	0.120003		0.121439	0.00732796	0.235549	0.0377992		0.0654515	-0.0354543	0.166357	0.194988
GALNTL6	0.165569	0.0201837	0.310955	0.0270225		0.149088	-0.040082	0.338259	0.11782		0.102289	-0.0277173	0.232296	0.118409		0.0891202	-0.0203342	0.198575	0.106627
GAPT	0.35765	0.0567625	0.658537	0.0214678		0.175039	-0.23109	0.581169	0.385306		0.319259	0.063787	0.574732	0.0160948		0.163046	-0.0675576	0.39365	0.158882
GAPVD1	-0.0484641	-0.146511	0.0495829	0.320403		-0.0816993	-0.202126	0.0387277	0.175857		-0.0980932	-0.174999	-0.0211874	0.0142208		-0.0666454	-0.134214	0.000923321	0.0530062
GAS1	0.106571	-0.0732744	0.286416	0.235317		0.150042	-0.0725818	0.372666	0.178614		0.0707141	-0.0848938	0.226322	0.360339		0.126112	0.00168076	0.250544	0.0471772
GAS2L1	0.011097	-0.204279	0.226473	0.916801		0.264624	0.0156023	0.513646	0.0380615		0.0687904	-0.113877	0.251458	0.447404		0.0464364	-0.108368	0.201241	0.544326
GATAD2A	-0.0686261	-0.196918	0.0596657	0.282943		0.064419	-0.0969317	0.22577	0.42084		-0.0828053	-0.190445	0.0248344	0.126484		-0.0971249	-0.18433	-0.00991945	0.030287
GBA2	-0.0645054	-0.2043	0.0752896	0.353105		0.000707495	-0.176216	0.177631	0.99353		-0.0886477	-0.205466	0.0281708	0.131503		-0.112246	-0.205627	-0.0188651	0.0201662
GBGT1	0.082763	-0.114187	0.279713	0.39714		0.156275	-0.0851614	0.397712	0.195904		0.176313	0.0191401	0.333486	0.029205		0.112143	-0.0256784	0.249965	0.106849
GCM2	-0.221771	-0.380139	-0.0634021	0.00769734		-0.0618673	-0.284235	0.1605	0.57372		-0.12195	-0.268454	0.0245542	0.099369		-0.0484419	-0.176867	0.0799834	0.446676
GCSAML-AS1	0.181762	-0.0687997	0.432324	0.148691		0.126644	-0.193752	0.447041	0.425428		0.181192	-0.0305337	0.392918	0.0906449		0.235959	0.0707172	0.401201	0.0066988
GDAP1	0.359353	0.210612	0.508094	2.98689e-05		0.325582	0.106411	0.544753	0.00499784		0.243069	0.0968531	0.389284	0.00198056		0.164844	0.0329423	0.296746	0.0160897
GDAP1L1	-0.154347	-0.263158	-0.0455363	0.00702662		-0.0670018	-0.21896	0.0849568	0.3746		-0.0678083	-0.170501	0.0348843	0.18731		-0.0475912	-0.135139	0.0399567	0.275361
GDAP2	0.16216	0.023214	0.301107	0.0237313		0.0645041	-0.123368	0.252376	0.488146		0.0794275	-0.0472188	0.206074	0.20976		0.0154899	-0.0942789	0.125259	0.774933
GDF6	0.147803	0.000848856	0.294756	0.0487751		0.116877	-0.0741347	0.307889	0.220774		0.0893047	-0.0411086	0.219718	0.171962		0.114765	0.00966645	0.219864	0.0334057
GDI1	-0.0657365	-0.193692	0.0622192	0.302062		-0.0384314	-0.200292	0.123429	0.630892		-0.0643692	-0.173334	0.0445958	0.236737		-0.102214	-0.188145	-0.0162829	0.0213841
GDPGP1	-0.0794735	-0.199796	0.0408494	0.187181		-0.0543248	-0.207584	0.0989339	0.474285		-0.111481	-0.208943	-0.0140178	0.0264114		-0.0449738	-0.133056	0.0431085	0.304987
GEMIN2	-0.0540482	-0.241659	0.133563	0.560287		-0.131879	-0.361756	0.0979988	0.250211		-0.0852157	-0.24361	0.0731784	0.280239		-0.143812	-0.268913	-0.018711	0.0257251
GFI1B	0.185753	-0.0304041	0.401911	0.0893767		0.34284	0.0910669	0.594612	0.00933183		0.217017	0.040543	0.393491	0.0176962		0.139224	-0.0165018	0.294949	0.0777774
GFPT1	0.193945	0.0327027	0.355187	0.0200912		0.0577906	-0.162101	0.277682	0.595012		0.0479829	-0.102769	0.198735	0.520186		0.0596495	-0.0665485	0.185847	0.341682
GGA1	0.128623	0.0473948	0.209851	0.0030064		0.0440494	-0.0729192	0.161018	0.447401		0.0973464	0.0250592	0.169634	0.0100521		0.0710598	0.00803932	0.13408	0.0284467
GGACT	0.176076	-0.119595	0.471748	0.233056		0.386292	0.0380402	0.734543	0.0309114		0.074883	-0.183224	0.33299	0.557534		0.0786926	-0.138515	0.2959	0.464669
GGT5	-0.155636	-0.282424	-0.0288478	0.0178825		-0.135009	-0.301686	0.0316678	0.108373		-0.111867	-0.223911	0.000178103	0.0503418		-0.0455542	-0.145243	0.0541344	0.357713
GHDC	-0.226335	-0.387045	-0.0656241	0.00739481		-0.24458	-0.451922	-0.0372382	0.0223922		-0.181374	-0.321475	-0.0412722	0.0129674		-0.226794	-0.326582	-0.127006	6.7352e-05
GHR	0.135656	-0.0167311	0.288043	0.07899		0.0818996	-0.116202	0.280001	0.404729		0.153114	0.0281923	0.278036	0.0180396		0.127681	0.0219211	0.233441	0.0196753
GHRHR	0.152084	0.0117776	0.29239	0.0346274		0.141334	-0.040036	0.322704	0.121832		0.0935562	-0.0314647	0.218577	0.136731		0.0819035	-0.0233386	0.187146	0.122301
GHRLOS	0.152331	0.0114641	0.293198	0.0350251		0.0620325	-0.126337	0.250402	0.50595		0.0488061	-0.0803172	0.177929	0.445744		0.00637115	-0.103746	0.116488	0.90662
GIGYF1	-0.125754	-0.243199	-0.00830774	0.0367233		-0.0716796	-0.227368	0.0840083	0.354158		-0.0821419	-0.186169	0.0218853	0.11715		-0.0719915	-0.159521	0.0155384	0.103277
GIMAP4	0.168152	0.0194754	0.316829	0.0280065		0.0417617	-0.159328	0.242851	0.674156		0.0443649	-0.0932154	0.181945	0.514769		0.0661488	-0.0481579	0.180456	0.246196
GIP	0.0969154	-0.0704789	0.26431	0.245982		0.127397	-0.080711	0.335504	0.220566		0.11398	-0.0263091	0.254268	0.107352		0.11662	0.000837134	0.232402	0.048471
GJA4	-0.311329	-0.481704	-0.140955	0.000812351		-0.267358	-0.505106	-0.0296091	0.028841		-0.237116	-0.390243	-0.0839882	0.00360969		-0.191448	-0.322643	-0.0602538	0.00571522
GJA5	-0.209661	-0.372775	-0.0465477	0.0135593		-0.141641	-0.361426	0.0781433	0.197801		-0.058639	-0.212519	0.0952409	0.442073		-0.0913501	-0.217966	0.0352662	0.150834
GJB2	0.265556	0.0972548	0.433858	0.00309629		0.219914	-0.00997524	0.449803	0.0600995		0.178813	0.0250726	0.332552	0.0241726		0.116888	-0.0179019	0.251678	0.086633
GJB6	-0.112564	-0.278255	0.0531274	0.175274		-0.174858	-0.377572	0.027856	0.0882339		-0.150092	-0.285133	-0.0150509	0.0306028		-0.15108	-0.260741	-0.0414183	0.00861943
GJC1	0.0291799	-0.112615	0.170974	0.67694		-0.0102919	-0.187548	0.166965	0.906291		0.0405954	-0.0802568	0.161448	0.497533		0.0980242	0.0021276	0.193921	0.0454388
GJC3	-0.205214	-0.403365	-0.0070637	0.0428547		-0.176257	-0.433112	0.080598	0.171097		-0.100526	-0.278879	0.0778267	0.25842		-0.0358648	-0.189267	0.117537	0.636116
GLB1L2	-0.16219	-0.28645	-0.0379299	0.0123132		-0.0979156	-0.266759	0.070928	0.245223		-0.129189	-0.237386	-0.0209927	0.0209359		-0.0559585	-0.153993	0.0420756	0.252546
GLCE	0.191549	0.0339365	0.349162	0.0189446		0.016952	-0.199351	0.233255	0.873766		0.0650055	-0.0816296	0.211641	0.372048		0.0902553	-0.0305301	0.211041	0.13728
GLIDR	0.0357496	-0.321468	0.392967	0.83925		0.49448	0.090357	0.898602	0.018219		-0.0676208	-0.372755	0.237514	0.653747		0.0516579	-0.20615	0.309466	0.684957
GLMP	0.0787876	-0.0953094	0.252885	0.362309		0.256588	0.0591134	0.454064	0.0126715		0.0735106	-0.0752098	0.222231	0.32041		0.0126892	-0.114987	0.140365	0.840345
GLUD2	0.305181	0.0199019	0.59046	0.0368823		0.0921811	-0.290078	0.47444	0.625583		0.136916	-0.121677	0.395508	0.287785		0.0526514	-0.169165	0.274467	0.630993
GM140	-0.197772	-0.394943	-0.000600501	0.0493508		-0.103816	-0.363867	0.156236	0.420882		-0.204045	-0.367325	-0.0407642	0.0160967		-0.201861	-0.333813	-0.0699092	0.00397743
GM2A	0.090515	-0.0964899	0.27752	0.330391		0.0948399	-0.139433	0.329113	0.414453		0.164388	0.0139564	0.314819	0.033286		0.0737679	-0.0608707	0.208407	0.271664
GML	0.126209	-0.0354292	0.287847	0.12112		0.190786	-0.00649926	0.388071	0.0575172		0.186408	0.0605318	0.312284	0.00511787		0.0853466	-0.0322077	0.202901	0.148367
GMPPA	0.0262667	-0.118025	0.170559	0.712368		0.182618	0.0161886	0.349048	0.0326218		0.0434683	-0.0793223	0.166259	0.474855		0.0230935	-0.0811502	0.127337	0.653858
GNAI3	-0.0365136	-0.297883	0.224856	0.777123		-0.205586	-0.522387	0.111215	0.194784		-0.130474	-0.349134	0.0881853	0.232148		-0.217436	-0.387783	-0.0470882	0.0141574
GNAZ	0.103168	-0.13338	0.339715	0.379732		0.311025	0.0364599	0.58559	0.0277777		0.107931	-0.0933244	0.309186	0.281739		0.0717386	-0.0995282	0.243005	0.398642
GNG11	0.232054	-0.136468	0.600576	0.207978		0.497753	0.0648788	0.930627	0.0256883		0.218242	-0.0955741	0.532058	0.165594		0.116276	-0.154202	0.386755	0.386506
GNG7	0.136788	-0.0361419	0.309719	0.116536		0.22236	0.0137104	0.431009	0.0375505		0.156091	0.0132304	0.298952	0.0333108		0.102886	-0.0217301	0.227502	0.102025
GNPAT	0.202764	0.0499259	0.355603	0.0110908		0.0734531	-0.138061	0.284967	0.48322		0.121791	-0.0173218	0.260903	0.0838088		0.0361752	-0.0868435	0.159194	0.552229
GOLGA2P2Y	-0.120192	-0.236006	-0.0043781	0.0424534		-0.0586822	-0.212256	0.0948919	0.440841		-0.0327183	-0.138626	0.0731893	0.532443		-0.0465614	-0.134845	0.0417222	0.289626
GOLGA6L4	-0.276287	-0.616434	0.0638604	0.107438		-0.484103	-0.887966	-0.0802414	0.0204841		-0.12692	-0.428005	0.174165	0.395678		-0.0777848	-0.333545	0.177975	0.538789
GOLGA8S	-0.162424	-0.3971	0.0722522	0.167559		-0.306316	-0.585534	-0.0270981	0.032654		-0.113476	-0.316811	0.0898598	0.263048		-0.0429864	-0.217727	0.131754	0.618674
GOLM1	0.164606	-0.0319848	0.361196	0.0974837		0.254111	0.0157451	0.492477	0.0374933		0.0825751	-0.0913289	0.256479	0.33951		0.0571609	-0.090457	0.204779	0.434816
GOLT1B	0.212209	0.0322433	0.392174	0.0224374		-0.000489957	-0.246303	0.245323	0.996775		0.155659	-0.0025693	0.313886	0.0535897		0.064002	-0.0765327	0.204537	0.359319
GOSR2	0.159537	0.00854955	0.310525	0.0390881		-0.0149002	-0.217632	0.187831	0.881554		0.118537	-0.0133527	0.250427	0.0763014		0.0601498	-0.0552825	0.175582	0.295337
GOT1	0.0912379	-0.063727	0.246203	0.238264		0.23339	0.0563956	0.410384	0.0115352		0.0926318	-0.0387609	0.224025	0.160048		0.0735401	-0.0378625	0.184943	0.187423
GPAA1	0.0616899	-0.061506	0.184886	0.314236		0.160413	0.0164453	0.304381	0.0302212		0.0378516	-0.0686032	0.144306	0.472927		-0.00349576	-0.0941878	0.0871963	0.937706
GPANK1	0.114526	0.00602891	0.223024	0.0392706		0.138432	0.00253078	0.274333	0.0461457		0.118356	0.0288838	0.207829	0.011301		0.060424	-0.0209468	0.141795	0.139656
GPATCH3	0.137277	0.0304351	0.244118	0.0135925		0.134677	-0.0044168	0.27377	0.0572295		0.0270583	-0.0742574	0.128374	0.589094		0.064078	-0.018392	0.146548	0.122879
GPC1	0.0816684	-0.0467364	0.210073	0.203564		0.160023	0.00697584	0.31307	0.0410328		0.0539716	-0.0573114	0.165255	0.329439		0.086927	-0.00273127	0.176585	0.0569186
GPC4	0.0085551	-0.21789	0.235	0.93894		0.265978	0.00235391	0.529601	0.0481178		0.0384191	-0.155024	0.231862	0.687581		-0.0111321	-0.174877	0.152613	0.890376
GPD1	-0.17429	-0.335289	-0.0132914	0.0348423		-0.0610474	-0.276807	0.154712	0.567272		-0.0797389	-0.225744	0.0662665	0.273174		-0.0481598	-0.172729	0.0764093	0.435533
GPD1L	0.16158	0.0113674	0.311793	0.0359265		0.176233	-0.0146507	0.367117	0.069033		0.123645	-0.00717824	0.254468	0.0630526		0.110641	0.00105982	0.220223	0.0479642
GPER1	-0.208775	-0.36173	-0.0558199	0.00918315		-0.178744	-0.382503	0.0250158	0.0832247		-0.149381	-0.28562	-0.0131425	0.0327397		-0.0628608	-0.185162	0.0594409	0.301843
GPKOW	0.0582618	-0.0803185	0.196842	0.396922		0.0943527	-0.0768797	0.265585	0.268996		0.00557604	-0.114617	0.125769	0.92506		0.0949234	3.97773e-05	0.189807	0.0499102
GPN2	0.0152871	-0.121461	0.152035	0.820756		0.208	0.0567661	0.359235	0.00872043		-0.0064595	-0.123678	0.110759	0.91104		0.00835131	-0.0905937	0.107296	0.864146
GPR12	-0.18406	-0.312726	-0.0553942	0.00661254		-0.0745165	-0.254847	0.105814	0.404956		-0.0773653	-0.199306	0.0445759	0.204655		-0.0957996	-0.195263	0.00366348	0.0584668
GPR151	-0.190414	-0.332174	-0.0486544	0.0102242		-0.0495278	-0.247018	0.147962	0.611896		-0.0528863	-0.187718	0.0819457	0.428952		-0.0542335	-0.167478	0.0590112	0.335448
GPR158-AS1	-0.132485	-0.256648	-0.00832169	0.037333		-0.0488844	-0.214857	0.117088	0.551597		-0.0694969	-0.18118	0.042186	0.213239		-0.0348634	-0.130853	0.0611257	0.46356
GPR18	0.25121	0.0104101	0.492009	0.0414572		0.0110554	-0.3118	0.333911	0.944648		0.196294	-0.0126755	0.405263	0.0645888		0.0742722	-0.110929	0.259473	0.418788
GPR182	-0.17124	-0.333669	-0.00881041	0.0395005		-0.177806	-0.3852	0.0295875	0.0900903		-0.0890024	-0.235016	0.0570112	0.222496		-0.0324733	-0.158419	0.0934725	0.601974
GPR183	0.281421	0.0771545	0.485687	0.00861848		0.112028	-0.172194	0.396249	0.426725		0.127617	-0.0638226	0.319056	0.183253		0.0900611	-0.0731364	0.253259	0.268289
GPR34	0.358637	-0.0552754	0.77255	0.0868853		0.290174	-0.24173	0.822078	0.27369		0.390091	0.0474908	0.732691	0.0270484		0.157662	-0.151764	0.467088	0.305972
GPR39	-0.117476	-0.315679	0.0807267	0.235212		-0.0320907	-0.285058	0.220877	0.79712		-0.193072	-0.350898	-0.0352456	0.0182422		-0.116474	-0.2566	0.023652	0.0998313
GPR61	-0.146877	-0.298577	0.00482333	0.0572393		-0.185675	-0.374421	0.0030706	0.0535967		-0.132985	-0.261897	-0.0040727	0.043619		-0.0816654	-0.19438	0.0310492	0.14917
GPR62	-0.216447	-0.364389	-0.0685058	0.00560591		-0.00999555	-0.220943	0.200952	0.923463		-0.137936	-0.273116	-0.00275503	0.0457958		-0.13648	-0.247376	-0.0255835	0.017616
GPR89A	0.424097	0.16391	0.684284	0.00235299		0.23579	-0.135016	0.606597	0.20366		0.370442	0.149273	0.591612	0.00185254		0.259313	0.0611041	0.457522	0.0121326
GPS1	0.113965	-0.0297093	0.257639	0.11556		0.202607	0.0321123	0.373101	0.0214981		0.135221	0.0173918	0.25305	0.0259583		0.0933566	-0.0092176	0.195931	0.0728463
GPS2	0.017714	-0.0898253	0.125253	0.738624		0.120092	-0.00624763	0.246431	0.0616431		0.0753092	-0.0124456	0.163064	0.0897906		0.0784391	0.00642484	0.150453	0.0338209
GPX4	0.162992	0.0305028	0.295482	0.0176552		0.229743	0.069681	0.389804	0.0064536		0.109017	-0.00921005	0.227244	0.0693603		0.116332	0.0202314	0.212433	0.0193769
GPX7	0.236962	0.0453316	0.428592	0.0171329		0.18334	-0.0712271	0.437906	0.151528		0.165436	-0.00468329	0.335556	0.0562176		0.0726293	-0.0779913	0.22325	0.332187
GRAMD4	-0.0124975	-0.105506	0.0805105	0.785405		0.148695	0.0472618	0.250128	0.00552418		0.00185912	-0.0779121	0.0816304	0.96231		0.00184972	-0.0655047	0.0692042	0.955594
GRIFIN	-0.116371	-0.232483	-0.000259199	0.0495235		-0.0887197	-0.239885	0.0624459	0.239716		-0.0305357	-0.136325	0.0752534	0.559529		-0.0323865	-0.1214	0.0566267	0.462782
GRIK1-AS1	-0.134286	-0.274265	0.00569337	0.0594181		-0.144341	-0.321785	0.033102	0.106945		-0.145421	-0.260468	-0.0303748	0.0150273		-0.137025	-0.231379	-0.042671	0.00592328
GRIK2	0.0333929	-0.146023	0.212808	0.70623		0.0132938	-0.210866	0.237454	0.904296		0.149878	0.006708	0.293048	0.0408042		0.0852196	-0.0407808	0.21122	0.177137
GRIK3	-0.140114	-0.26249	-0.0177382	0.0262759		0.0602711	-0.104498	0.225041	0.460408		-0.0791118	-0.189401	0.0311777	0.15312		-0.0741467	-0.166465	0.0181716	0.111256
GRIK4	0.17122	-0.0675023	0.409942	0.153162		0.144442	-0.159074	0.447958	0.338444		0.1767	-0.0243357	0.377735	0.0826528		0.225603	0.0684945	0.382711	0.00643301
GRIN2D	-0.245953	-0.429076	-0.0628301	0.0102299		-0.0859659	-0.340142	0.16821	0.49461		-0.121601	-0.29153	0.0483271	0.154066		-0.0596188	-0.206569	0.0873319	0.413452
GRM7	-0.136285	-0.255553	-0.0170173	0.0265503		-0.112077	-0.268463	0.0443102	0.153479		-0.110879	-0.213981	-0.00777618	0.035967		-0.0931945	-0.180316	-0.00607301	0.0368913
GRPEL1	0.188562	0.0215471	0.355577	0.0282601		0.158414	-0.0599828	0.376811	0.148728		0.0777943	-0.0750382	0.230627	0.306451		0.0779872	-0.0500666	0.206041	0.222887
GRWD1	0.0997807	-0.0440108	0.243572	0.166489		0.238555	0.0768343	0.400276	0.00527152		0.092346	-0.0301081	0.2148	0.133828		0.0796637	-0.0235452	0.182873	0.125264
GRXCR1	-0.218298	-0.335635	-0.10096	0.000677516		-0.158124	-0.326857	0.0106086	0.0651853		-0.180788	-0.282924	-0.0786516	0.00110981		-0.130632	-0.221938	-0.039325	0.00660704
GS1-124K5.11	0.189186	0.0140189	0.364353	0.0352366		0.0831401	-0.150757	0.317037	0.473061		0.107558	-0.0493936	0.26451	0.171652		0.0611141	-0.0738429	0.196071	0.362005
GS1-259H13.2	0.162402	0.00754125	0.317263	0.0404754		0.182068	-0.0138865	0.378023	0.0673779		0.121761	-0.0133312	0.256854	0.0755123		0.0968223	-0.0179975	0.211642	0.0952356
GSC	-0.0843448	-0.256315	0.0876252	0.324106		-0.208105	-0.411342	-0.00486721	0.0450929		-0.0404817	-0.189534	0.108571	0.582833		-0.021879	-0.148127	0.104369	0.725573
GSTA3	-0.228209	-0.484356	0.027938	0.0787597		-0.316756	-0.631655	-0.00185752	0.0487494		-0.147731	-0.372469	0.0770069	0.189233		-0.0920722	-0.284504	0.10036	0.335885
GSTCD	0.222836	0.0442514	0.40142	0.0162408		0.175779	-0.0613586	0.412917	0.140337		0.0843201	-0.0819068	0.250547	0.308095		0.115477	-0.020564	0.251518	0.093166
GSTP1	0.00969926	-0.138703	0.158102	0.894585		0.184908	0.0136963	0.35612	0.0352422		-0.00188525	-0.129044	0.125273	0.976018		-0.0120127	-0.119285	0.0952593	0.820451
GSTT1	0.103823	-0.0973648	0.305011	0.299937		0.276334	0.0433056	0.509363	0.0217512		0.0637521	-0.110187	0.237691	0.459524		0.109296	-0.0330585	0.25165	0.1272
GTF2A1L	-0.122097	-0.24697	0.00277589	0.0549704		-0.111308	-0.271889	0.0492739	0.166946		-0.141039	-0.241788	-0.0402903	0.0077142		-0.0997461	-0.18833	-0.0111623	0.0286491
GTF2E2	0.132418	0.0154991	0.249337	0.0278067		0.0558923	-0.101343	0.213128	0.473046		0.0640828	-0.0421909	0.170357	0.227379		0.0430552	-0.0475369	0.133647	0.339077
GTF2F2	0.166977	0.0121673	0.321786	0.0354627		0.0420571	-0.165879	0.249993	0.682161		0.130681	-0.00375524	0.265116	0.0563136		0.0733929	-0.0443531	0.191139	0.212492
GTF2H2	0.0218642	-0.420914	0.464642	0.920251		-0.645888	-1.14046	-0.151317	0.0122706		-0.126889	-0.503166	0.249388	0.495867		-0.0576105	-0.37717	0.261949	0.715017
GTF2H2B	-0.00921783	-0.272872	0.254436	0.943487		-0.363814	-0.662061	-0.0655676	0.0185442		-0.0673852	-0.291797	0.157026	0.543916		0.0100256	-0.180648	0.200699	0.915103
GTF2IP1	-0.0336259	-0.19655	0.129298	0.676054		-0.0875495	-0.288541	0.113442	0.380327		-0.0909955	-0.226651	0.0446604	0.180614		-0.129557	-0.237029	-0.0220843	0.0198409
GTF2IP20	-0.195942	-0.448322	0.0564374	0.12316		-0.249026	-0.563102	0.0650497	0.115706		-0.142539	-0.361331	0.0762543	0.193098		-0.179429	-0.357121	-0.00173822	0.0479413
GTF2IP4	-0.0470621	-0.209361	0.115237	0.55774		-0.0993125	-0.299332	0.100707	0.318272		-0.0988346	-0.23357	0.0359004	0.144353		-0.132646	-0.239459	-0.0258333	0.0167066
GTF2IRD1	0.181036	0.0247948	0.337277	0.024667		0.256926	0.0678228	0.446029	0.00947376		0.125893	-0.012291	0.264077	0.072574		0.142817	0.031906	0.253728	0.0134091
GUCY1A3	0.195872	-0.156355	0.548099	0.264705		0.521577	0.118892	0.924262	0.0129261		0.155403	-0.14727	0.458075	0.302348		0.0756694	-0.183117	0.334456	0.554464
GUCY1B3	0.182008	-0.180855	0.544871	0.313436		0.431208	0.000836393	0.86158	0.0495849		0.210885	-0.0952284	0.516999	0.169473		0.125332	-0.137564	0.388228	0.337606
GUF1	0.209433	0.0331756	0.385691	0.0215108		-0.00468185	-0.245734	0.236371	0.968586		0.0877347	-0.0745233	0.249993	0.277869		0.0330202	-0.106279	0.17232	0.631453
GUSB	0.117554	0.00701239	0.228096	0.0379301		0.109452	-0.0332311	0.252136	0.127521		0.0411069	-0.059814	0.142028	0.41162		0.0373621	-0.0476893	0.122413	0.376348
GUSBP10	-0.275071	-0.452811	-0.0973318	0.00362619		-0.180235	-0.42796	0.0674893	0.147536		-0.218163	-0.374123	-0.0622022	0.00775588		-0.176399	-0.309619	-0.0431798	0.0112292
GXYLT2	-0.24347	-0.436791	-0.0501502	0.0153629		-0.208871	-0.463962	0.0462198	0.104754		-0.17736	-0.348121	-0.00659892	0.0422976		-0.193347	-0.329845	-0.0568503	0.0070976
GYPA	0.30697	-0.0013771	0.615316	0.0509656		0.291141	-0.104645	0.686926	0.143273		0.392545	0.152729	0.632361	0.00226856		0.335903	0.134474	0.537331	0.00192639
GZMB	0.193329	-0.168774	0.555432	0.28384		0.462974	0.0372757	0.888673	0.0340718		0.0583588	-0.257354	0.374072	0.708142		0.193634	-0.0632783	0.450547	0.134041
H1F0	0.0520794	-0.156112	0.260271	0.612793		0.275906	0.0371928	0.514619	0.0249977		0.101905	-0.0730038	0.276815	0.243083		0.110033	-0.0353384	0.255404	0.132455
H2AFY2	0.0954071	-0.0338806	0.224695	0.14205		0.0248274	-0.142286	0.191941	0.763411		0.11534	0.00899367	0.221687	0.0345306		0.0547433	-0.040119	0.149605	0.247486
H2BFWT	-0.182597	-0.313536	-0.0516576	0.00792533		-0.117761	-0.296972	0.0614504	0.189391		-0.110531	-0.23031	0.00924865	0.0691645		-0.0975897	-0.198144	0.00296491	0.0566841
H6PD	-0.145824	-0.296869	0.00522041	0.0579107		-0.0756219	-0.274105	0.122861	0.442156		-0.152486	-0.277535	-0.0274367	0.0185824		-0.12653	-0.232503	-0.0205575	0.0209393
HADHA	-0.0110225	-0.132789	0.110744	0.85441		-0.0311007	-0.182524	0.120323	0.677533		-0.0690997	-0.170113	0.031914	0.172399		-0.0825027	-0.164867	-0.000138452	0.0496408
HAND1	0.0275659	-0.118081	0.173213	0.701516		0.226829	0.0664722	0.387185	0.00716823		0.0883607	-0.032137	0.208858	0.144485		0.116546	0.0206538	0.212439	0.0189384
HARS2	-0.0634204	-0.159453	0.0326124	0.187245		-0.0206713	-0.143844	0.102501	0.733894		-0.0827578	-0.161528	-0.00398717	0.0401353		-0.0722357	-0.138382	-0.0060896	0.0333926
HAUS6	0.113453	-0.0573492	0.284255	0.184775		0.00570292	-0.213878	0.225284	0.958002		0.168789	0.0321904	0.305389	0.0172063		0.104318	-0.0167731	0.225409	0.0886206
HBD	0.216852	-0.072097	0.5058	0.135644		0.095088	-0.277715	0.467891	0.605868		0.196385	-0.0499417	0.442712	0.113796		0.211861	0.00999318	0.41373	0.0403322
HBQ1	0.156712	-0.131844	0.445269	0.275803		0.299927	-0.0492485	0.649102	0.0895134		0.232973	-0.00338946	0.469335	0.0531588		0.245955	0.054419	0.43749	0.0136414
HCCS	0.160481	0.0314875	0.289474	0.0165289		0.162893	-0.00384978	0.329635	0.0551708		0.090831	-0.0264084	0.20807	0.123917		0.07913	-0.0195851	0.177845	0.111923
HCG18	0.137236	-0.00848497	0.282958	0.0639399		0.232618	0.0611094	0.404127	0.0095846		0.107268	-0.0188862	0.233423	0.0926337		0.108895	0.00487956	0.212911	0.0407937
HCG20	0.146099	-0.0423525	0.33455	0.123679		0.0811805	-0.161765	0.324126	0.499768		0.0767596	-0.0889752	0.242494	0.351342		0.170699	0.044263	0.297135	0.00988385
HCG22	0.078557	-0.108224	0.265338	0.396741		0.34212	0.145358	0.538882	0.00131487		0.114107	-0.0420155	0.270229	0.145765		0.0873971	-0.0453225	0.220117	0.188475
HCN4	-0.166774	-0.323305	-0.0102424	0.0375964		-0.0931056	-0.300615	0.114404	0.366368		-0.105406	-0.244402	0.0335904	0.131755		-0.0198812	-0.14178	0.102018	0.741107
HCRTR2	0.136199	0.0100796	0.262318	0.035254		0.0772093	-0.090171	0.24459	0.353258		0.0909944	-0.0205416	0.202531	0.105968		0.0723718	-0.0223128	0.167056	0.128839
HCST	0.111793	-0.0608887	0.284475	0.195822		0.199282	-0.00907315	0.407638	0.0601386		0.139277	-0.00356918	0.282122	0.055616		0.122845	0.00298903	0.242702	0.0448996
HDAC7	-0.0527012	-0.142693	0.0372908	0.240721		-0.0493462	-0.162733	0.0640403	0.380742		-0.0390129	-0.116581	0.0385555	0.31215		-0.0672462	-0.128841	-0.00565152	0.0334389
HDAC9	0.181369	0.0308514	0.331888	0.0198895		0.0948046	-0.10838	0.297989	0.347824		0.0959823	-0.0410456	0.23301	0.162665		0.0424119	-0.0762243	0.161048	0.470548
HDGFRP2	-0.118661	-0.232687	-0.00463544	0.0419278		-0.0665203	-0.217261	0.0842208	0.374208		-0.07264	-0.173979	0.0286986	0.1534		-0.0684718	-0.153253	0.0163097	0.109368
HDLBP	-0.0863364	-0.213286	0.0406136	0.17483		0.0539789	-0.108179	0.216137	0.501391		-0.120152	-0.222778	-0.0175253	0.0233287		-0.0801395	-0.169956	0.00967706	0.0783381
HDX	0.239904	0.0830661	0.396741	0.00398107		0.109812	-0.112419	0.332043	0.320558		0.179012	0.0393047	0.31872	0.013826		0.173221	0.0597194	0.286723	0.00405348
HEATR4	0.125908	0.0083369	0.243479	0.0366952		0.094388	-0.0597202	0.248496	0.220337		0.0796933	-0.0247317	0.184118	0.129408		0.0787777	-0.00801098	0.165566	0.0735762
HEATR5B	0.124071	0.00195652	0.246185	0.0466676		0.019327	-0.143675	0.182329	0.810099		0.0200418	-0.0918201	0.131904	0.7167		0.0319321	-0.0619579	0.125822	0.492226
HEATR6	0.150876	0.0330108	0.26874	0.0139105		0.129402	-0.0264036	0.285208	0.100094		0.0831989	-0.0245244	0.190922	0.125043		0.0705048	-0.0204238	0.161433	0.12362
HEATR9	0.156407	-0.0187014	0.331514	0.0780397		0.267491	0.060579	0.474404	0.0130818		0.0885219	-0.066262	0.243306	0.251654		0.124774	-0.000289188	0.249838	0.0504979
HEMGN	0.142856	-0.130658	0.416369	0.294232		0.182563	-0.158056	0.523182	0.282016		0.18819	-0.0397226	0.416103	0.10199		0.221372	0.0380519	0.404693	0.0196479
HERC2	-0.0567739	-0.200992	0.0874439	0.427291		-0.0550872	-0.235659	0.125484	0.537544		-0.120626	-0.236832	-0.00442076	0.0424089		-0.1065	-0.203905	-0.00909521	0.0331967
HES3	-0.154001	-0.298919	-0.00908387	0.0380566		-0.17815	-0.360836	0.00453456	0.0555773		-0.0930416	-0.222159	0.0360757	0.151312		-0.0648027	-0.175121	0.0455154	0.239315
HFE	-0.193958	-0.343995	-0.043921	0.0130845		-0.0021463	-0.210507	0.206214	0.983336		-0.152181	-0.283173	-0.0211885	0.0243216		-0.129523	-0.239954	-0.0190912	0.0231017
HGFAC	-0.172702	-0.30752	-0.0378844	0.0138482		-0.0921236	-0.275717	0.0914703	0.313256		-0.0937564	-0.217149	0.0296358	0.131027		-0.000818428	-0.109256	0.10762	0.98779
HHIPL2	-0.154139	-0.359596	0.0513183	0.135775		-0.0805391	-0.345092	0.184014	0.538388		-0.184232	-0.353326	-0.0151373	0.033775		-0.0902796	-0.240944	0.0603849	0.230239
HIBCH	0.197369	0.0396976	0.355041	0.0159349		0.0444794	-0.172498	0.261457	0.678114		0.138637	-0.00133521	0.278609	0.0520822		0.121564	0.00403499	0.239093	0.0431014
HIC1	0.184951	-0.0500097	0.419913	0.118249		0.409124	0.145846	0.672403	0.00350819		0.048606	-0.160651	0.257863	0.638299		0.049081	-0.12731	0.225472	0.573679
HIGD1A	0.19465	0.0305603	0.358739	0.0217103		0.127965	-0.0910614	0.346992	0.241801		0.13378	-0.011772	0.279332	0.0702142		0.0800055	-0.0465691	0.20658	0.206302
HIGD2A	0.162648	-0.00924486	0.334541	0.0627676		0.302564	0.10599	0.499139	0.00378855		0.155813	0.0109731	0.300653	0.035913		0.115415	-0.00921092	0.240042	0.0682291
HIPK4	-0.154419	-0.292674	-0.0161633	0.0298568		-0.0315092	-0.21834	0.155322	0.732636		-0.0118098	-0.140376	0.116756	0.852287		-0.00969492	-0.118254	0.0988644	0.856344
HIST1H1C	0.182747	-0.0130386	0.378532	0.066199		0.261701	0.0225887	0.500814	0.0330344		0.170548	0.00482052	0.336276	0.0440974		0.143535	0.00353189	0.283538	0.0448433
HIST1H1E	0.193552	-0.00423957	0.391344	0.0547854		0.327556	0.0957886	0.559323	0.00721274		0.190266	0.0245874	0.355944	0.0258628		0.13773	-0.00564436	0.281104	0.0590933
HIST1H2AC	0.170338	0.0236225	0.317053	0.0244053		0.154142	-0.0369783	0.345263	0.109834		0.156024	0.0321123	0.279936	0.0153821		0.116568	0.0093771	0.22376	0.0340845
HIST1H2AI	0.13867	-0.28198	0.55932	0.505509		0.595476	0.117837	1.07312	0.0163248		0.150479	-0.208138	0.509096	0.397821		0.144858	-0.156788	0.446504	0.33414
HIST1H2BH	0.246499	-0.24465	0.737649	0.313158		0.462549	-0.13547	1.06057	0.124514		0.447229	0.0540556	0.840402	0.0271889		0.184703	-0.170061	0.539466	0.295744
HIST1H2BK	0.166338	-0.0631102	0.395786	0.148945		0.429024	0.181102	0.676946	0.00137486		0.204447	0.0159552	0.39294	0.0345187		0.140485	-0.0231671	0.304137	0.0896985
HIST1H2BM	0.156764	-0.402935	0.716462	0.571169		0.823692	0.195635	1.45175	0.0119442		0.272385	-0.198529	0.743299	0.246418		0.214523	-0.184342	0.613388	0.280384
HIST1H3B	0.0466472	-0.267418	0.360713	0.76347		0.437058	0.0817879	0.792329	0.0176565		0.126708	-0.138416	0.391832	0.336428		0.12372	-0.0988927	0.346332	0.264985
HIST1H3I	0.189178	-0.125727	0.504083	0.229075		0.597997	0.265515	0.930479	0.000950387		0.233416	-0.0286774	0.49551	0.07887		0.191421	-0.0305963	0.413437	0.0883726
HIST2H2BB	0.074114	-0.0909318	0.23916	0.365979		0.198243	0.0035799	0.392906	0.0461921		0.105504	-0.0322043	0.243213	0.127978		0.0568645	-0.0622915	0.176021	0.337117
HIST2H3A	0.0683737	-0.170389	0.307137	0.562618		0.290376	0.0120308	0.568721	0.0414588		0.0727993	-0.131065	0.276664	0.471038		0.0566452	-0.115728	0.229018	0.506838
HIVEP2	-0.0964812	-0.291068	0.0981054	0.318931		-0.196855	-0.432094	0.0383845	0.0976649		-0.167037	-0.324339	-0.00973528	0.0381904		-0.166359	-0.294882	-0.0378356	0.0129801
HK2	-0.262166	-0.477137	-0.0471953	0.0185706		-0.114428	-0.406544	0.177688	0.429553		-0.18452	-0.374974	0.00593289	0.0570841		-0.167943	-0.326981	-0.00890554	0.0391964
HLA-DOA	0.227407	0.0630918	0.391723	0.00835414		0.151747	-0.0723679	0.375863	0.176672		0.192495	0.0512862	0.333704	0.00926312		0.113633	-0.0135044	0.240771	0.0778566
HLA-DPB1	0.160918	-0.0299437	0.35178	0.0952886		0.157311	-0.0852676	0.399889	0.195085		0.180054	0.0225921	0.337515	0.0264538		0.157841	0.0258676	0.289815	0.0207426
HLA-DPB2	0.192831	-0.0135753	0.399237	0.065973		0.213749	-0.0469235	0.474422	0.104277		0.208037	0.0378793	0.378195	0.0183032		0.141316	-0.00772221	0.290354	0.0622542
HLA-DQA2	0.235004	-0.0218932	0.491901	0.0714762		0.0997533	-0.237147	0.436654	0.549507		0.263577	0.0532205	0.473934	0.0158417		0.196694	0.0147293	0.378659	0.0350934
HLA-DRA	0.31761	0.0280333	0.607186	0.0326895		0.259186	-0.119274	0.637645	0.171925		0.166555	-0.0946048	0.427715	0.202372		0.0905394	-0.133729	0.314807	0.415726
HLF	0.0832167	-0.0316175	0.198051	0.149096		0.0845461	-0.0604148	0.229507	0.242598		0.0984982	0.00357935	0.193417	0.0424707		0.0695835	-0.012408	0.151575	0.0932293
HMGA1P7	0.0241776	-0.155217	0.203572	0.784778		0.253405	0.0512166	0.455594	0.0158183		0.0639806	-0.0879593	0.215921	0.396177		0.0786643	-0.0477759	0.205105	0.213328
HMGA2	-0.150194	-0.26205	-0.0383381	0.010248		-0.0958111	-0.248046	0.0564242	0.208207		-0.142333	-0.235317	-0.0493489	0.00395861		-0.074862	-0.161112	0.0113879	0.0863641
HMGCLL1	-0.154663	-0.305299	-0.00402778	0.0445499		-0.141939	-0.33615	0.0522719	0.145781		-0.163504	-0.287301	-0.0397079	0.0114161		-0.115881	-0.224225	-0.00753674	0.036915
HMGCR	-0.0798983	-0.236095	0.0762984	0.304118		-0.177013	-0.363628	0.00960115	0.0621596		-0.102949	-0.23352	0.0276224	0.117671		-0.135143	-0.23815	-0.0321368	0.0119153
HMHA1	-0.0619433	-0.175025	0.0511383	0.271767		-0.0496558	-0.192401	0.0930891	0.482482		-0.101163	-0.192338	-0.00998791	0.0308676		-0.0832275	-0.160557	-0.00589774	0.035832
HN1L	0.0785138	-0.079177	0.236205	0.316949		0.0730709	-0.125055	0.271197	0.45675		0.13155	0.00347853	0.259622	0.0444682		0.0358702	-0.0794029	0.151143	0.529491
HNRNPC	0.166851	0.036134	0.297568	0.0141571		-0.0199379	-0.200869	0.160993	0.823267		0.0396882	-0.0838313	0.163208	0.516263		0.0442557	-0.0594595	0.147971	0.389991
HNRNPH3	-0.0104884	-0.117894	0.0969173	0.843092		-0.0667966	-0.198357	0.0647633	0.307656		-0.0921441	-0.177301	-0.00698747	0.0349203		-0.0658194	-0.139428	0.00778927	0.077731
HOMER1	-0.00612168	-0.163929	0.151686	0.937308		-0.230905	-0.407023	-0.0547876	0.0119679		-0.0887094	-0.219637	0.0422177	0.176391		-0.0844646	-0.194015	0.025086	0.125668
HOXA10-AS	0.0521764	-0.114976	0.219329	0.528213		0.0918452	-0.115066	0.298756	0.371439		0.0937554	-0.0459641	0.233475	0.180461		0.134916	0.02448	0.245352	0.0183852
HOXA6	-0.136934	-0.272531	-0.00133575	0.0479271		-0.0834568	-0.261702	0.0947886	0.346179		-0.121263	-0.236827	-0.00569889	0.0403659		-0.125792	-0.21934	-0.0322451	0.0101501
HPRT1	0.20745	0.0434704	0.371429	0.01495		0.0611111	-0.164485	0.286707	0.583807		0.173182	0.0319058	0.314458	0.018026		0.0700664	-0.0587966	0.198929	0.275252
HPS3	0.17224	0.0596538	0.284827	0.00397662		0.0852364	-0.0738232	0.244296	0.282101		0.0725039	-0.0355824	0.18059	0.180605		0.0470931	-0.0453715	0.139558	0.306178
HR	-0.153296	-0.299897	-0.00669471	0.0410172		-0.0843958	-0.278402	0.109611	0.380946		-0.0826498	-0.214072	0.0487727	0.208542		-0.0475194	-0.160172	0.065133	0.395367
HRH4	0.607737	0.0731735	1.1423	0.0272636		0.679931	0.00157006	1.35829	0.049506		0.534875	0.0793493	0.990401	0.0229613		0.315691	-0.0880196	0.719403	0.12059
HS3ST2	0.0341469	-0.128455	0.196749	0.670731		0.0312937	-0.171701	0.234289	0.754797		0.0715039	-0.0655588	0.208567	0.294787		0.115038	0.00544648	0.22463	0.0402978
HS3ST4	-0.177008	-0.321488	-0.0325271	0.0180865		-0.085667	-0.281635	0.110302	0.378647		-0.12727	-0.254929	0.000389023	0.0506571		-0.0850262	-0.195668	0.0256153	0.126862
HS3ST6	0.192101	-0.0416834	0.425886	0.103589		0.0789196	-0.224902	0.382741	0.599283		0.239971	0.051017	0.428925	0.0146022		0.216549	0.0596657	0.373432	0.00850746
HSCB	0.122565	-0.00417206	0.249302	0.0575112		0.182748	0.0294157	0.336081	0.0211503		0.120305	0.0140594	0.226551	0.0278364		0.0710224	-0.0228318	0.164877	0.132542
HSD11B2	-0.177061	-0.326552	-0.0275693	0.0218953		0.0292825	-0.174756	0.233321	0.771215		-0.0895504	-0.225783	0.0466821	0.189241		-0.0416813	-0.159179	0.0758165	0.473944
HSD17B1	0.158744	0.0122576	0.30523	0.0346683		0.178132	-0.00738726	0.363652	0.0592054		0.10345	-0.0264294	0.233329	0.114121		0.0666785	-0.0450603	0.178417	0.232122
HSD17B4	0.202716	0.0445242	0.360907	0.0138179		0.221781	0.0192846	0.424277	0.0329212		0.0860411	-0.0610765	0.233159	0.241329		0.0490625	-0.0768131	0.174938	0.431832
HSD17B7	0.352298	0.178719	0.525876	0.00026509		0.159509	-0.106896	0.425913	0.23059		0.220101	0.0520056	0.388197	0.0120678		0.228042	0.0952795	0.360804	0.0014731
HSD3B2	-0.263579	-0.508234	-0.0189229	0.0356607		-0.369776	-0.667882	-0.0716707	0.0168211		-0.123084	-0.344643	0.0984743	0.265174		-0.0995407	-0.286959	0.0878778	0.286315
HSF5	0.106646	-0.124603	0.337896	0.353366		0.0741429	-0.217162	0.365448	0.606631		0.208851	0.0240511	0.393651	0.0281146		0.14638	-0.0140646	0.306825	0.0721933
HSPA4	0.15607	0.0334755	0.278665	0.0143888		0.0278982	-0.141523	0.197319	0.738705		0.0559296	-0.0587653	0.170624	0.326853		0.0106908	-0.0877157	0.109097	0.825721
HSPB11	0.138262	-0.0233004	0.299825	0.0906468		0.0914016	-0.117508	0.300311	0.378249		0.140758	0.00541251	0.276104	0.0420495		0.101749	-0.0148876	0.218386	0.0848627
HSPB9	-0.192661	-0.371004	-0.014319	0.0351962		-0.00722525	-0.247515	0.233064	0.951385		-0.0818495	-0.244023	0.0803243	0.310495		-0.0687451	-0.205704	0.0682141	0.313106
HTR2B	0.238472	0.0351067	0.441837	0.0231284		0.0862007	-0.18938	0.361781	0.527363		0.140319	-0.04278	0.323419	0.127875		0.130178	-0.0230606	0.283416	0.0929195
HTR3D	-0.19828	-0.390286	-0.00627376	0.0434139		-0.121521	-0.374449	0.131407	0.33391		-0.212971	-0.370038	-0.0559045	0.0096024		-0.196627	-0.325762	-0.0674926	0.0041276
HTR7P1	0.0792222	-0.0172267	0.175671	0.103714		-0.042688	-0.167587	0.0822115	0.490111		0.0661134	-0.0167089	0.148936	0.113362		0.069369	0.00120859	0.137529	0.0463239
HUS1	0.227349	0.0374794	0.417218	0.0206082		0.0623602	-0.196575	0.321295	0.626032		0.100851	-0.0736658	0.275367	0.246843		0.06812	-0.0805066	0.216747	0.3563
HYAL4	-0.114886	-0.236664	0.00689188	0.0635068		-0.040174	-0.200709	0.120361	0.612651		-0.0738623	-0.181061	0.0333368	0.169408		-0.0956919	-0.181907	-0.00947651	0.030816
IAH1	0.12991	0.00308928	0.256731	0.0450125		-0.00484529	-0.174472	0.164781	0.953814		0.116177	0.00828408	0.224069	0.0357503		0.0376127	-0.0597686	0.134994	0.435968
IBSP	-0.0723786	-0.219072	0.0743142	0.321263		-0.0137503	-0.199727	0.172226	0.880852		-0.0799417	-0.204129	0.0442451	0.198297		-0.111187	-0.210531	-0.0118427	0.0295472
IBTK	0.190635	0.0528581	0.328411	0.00836734		0.121361	-0.0671072	0.309829	0.198154		0.0483883	-0.0836618	0.180438	0.459622		0.037197	-0.0744852	0.148879	0.501157
IDH3G	0.0811591	-0.0284149	0.190733	0.140633		0.214918	0.0988486	0.330987	0.00071103		0.0822781	-0.010083	0.174639	0.0787912		0.046551	-0.0338566	0.126959	0.246004
IDNK	0.194142	0.00216117	0.386123	0.0476375		0.0959626	-0.1578	0.349725	0.445531		0.0638287	-0.110658	0.238315	0.460386		0.0777197	-0.0680662	0.223506	0.284545
IDO1	0.372147	-0.185872	0.930165	0.183068		0.509153	-0.181891	1.2002	0.142653		0.451263	-0.0110876	0.913613	0.0553799		0.396569	0.00841884	0.784719	0.0455368
IER5	0.152646	0.00175089	0.303542	0.0475664		0.211072	0.0261926	0.395952	0.0266731		0.132339	0.0033147	0.261364	0.0447532		0.070793	-0.0429906	0.184577	0.213309
IER5L	0.0194	-0.125663	0.164463	0.786393		0.17664	0.00845846	0.344822	0.0401925		0.0677203	-0.0540135	0.189454	0.264535		0.00904579	-0.0959539	0.114045	0.861363
IFI27	0.160438	-0.123055	0.44393	0.256529		-0.0243106	-0.385664	0.337043	0.891511		0.130792	-0.112576	0.37416	0.280741		0.252253	0.0656874	0.43882	0.00978651
IFIT1B	0.0470919	-0.278403	0.372587	0.769415		0.204319	-0.194576	0.603214	0.303479		0.189665	-0.0801235	0.459454	0.161188		0.236082	0.018017	0.454146	0.034832
IFITM10	-0.144924	-0.31029	0.020441	0.0835054		-0.0503743	-0.266793	0.166044	0.637603		-0.130683	-0.271484	0.0101176	0.0676544		-0.15728	-0.268284	-0.0462746	0.00708421
IFITM2	0.085707	-0.113112	0.284526	0.385212		0.26792	0.0383097	0.497531	0.023756		0.109676	-0.0577976	0.27715	0.190847		0.0875414	-0.0543308	0.229414	0.217006
IFITM3	0.242455	-0.164144	0.649054	0.232454		0.199569	-0.314575	0.713712	0.433718		0.33391	7.25146e-05	0.667747	0.0499535		0.283952	0.00236517	0.565538	0.0482277
IFITM5	-0.181859	-0.317574	-0.0461434	0.0103873		-0.0832175	-0.270399	0.103964	0.370701		-0.104229	-0.22852	0.0200624	0.0969953		-0.0720468	-0.178734	0.0346402	0.17778
IFNA1	-0.140132	-0.331863	0.0515997	0.145768		-0.244354	-0.474388	-0.0143192	0.0381298		-0.15739	-0.317012	0.0022323	0.0530785		-0.08978	-0.229601	0.0500407	0.199393
IFNA17	0.145674	-0.133081	0.42443	0.29397		0.182344	-0.165095	0.529783	0.291949		0.229723	0.0024544	0.456991	0.0477316		0.0794594	-0.123863	0.282782	0.430623
IFNAR1	-0.107611	-0.342567	0.127345	0.356636		-0.232131	-0.516051	0.0517891	0.105249		-0.151585	-0.34759	0.0444206	0.12456		-0.206711	-0.3603	-0.0531231	0.0100909
IFT57	0.231322	0.00992624	0.452717	0.041167		0.0066398	-0.290275	0.303555	0.963834		0.0963351	-0.104391	0.297061	0.334428		0.0338193	-0.137978	0.205617	0.690184
IFT80	0.285666	0.0528664	0.518465	0.0179196		0.047916	-0.271741	0.367573	0.761356		0.240559	0.0404173	0.440701	0.0201737		0.12865	-0.0505751	0.307875	0.152843
IGF1R	-0.0972339	-0.288872	0.094404	0.307978		-0.13301	-0.370998	0.104978	0.26236		-0.106041	-0.268295	0.0562122	0.191724		-0.169572	-0.295182	-0.0439627	0.00988814
IGF2R	-0.322841	-0.600846	-0.0448369	0.0243747		-0.182202	-0.554595	0.190192	0.325263		-0.381104	-0.597418	-0.16479	0.00116065		-0.263835	-0.459424	-0.0682464	0.00994031
IGFBP7	0.163885	-0.125763	0.453532	0.256631		0.360351	0.0173291	0.703373	0.0401527		0.0831188	-0.168686	0.334924	0.504951		0.0968176	-0.114281	0.307917	0.355983
IGH	0.316909	-0.183908	0.817725	0.205812		0.827783	0.267922	1.38764	0.00517939		0.19837	-0.236364	0.633104	0.3584		0.177039	-0.189385	0.543464	0.331248
IGHA1	0.114631	-0.522061	0.751323	0.715378		0.811426	0.0779877	1.54486	0.0313185		0.113121	-0.431852	0.658094	0.67431		0.143751	-0.314589	0.60209	0.526266
IGHG1	0.124251	-0.152525	0.401027	0.366116		0.328061	0.000981987	0.655141	0.04936		0.120249	-0.115883	0.356381	0.306238		0.0496398	-0.152558	0.251837	0.619383
IGHV3-72	0.402289	-0.245616	1.05019	0.214217		0.619956	-0.175769	1.41568	0.121901		0.540006	0.00794591	1.07207	0.0468875		0.403141	-0.0533342	0.859615	0.0812657
IGKV1D-42	-0.159921	-0.41909	0.0992474	0.216998		-0.118125	-0.44691	0.21066	0.468358		-0.246477	-0.454395	-0.0385597	0.0217899		-0.129634	-0.315762	0.0564938	0.164987
IGKV2D-29	0.383651	-0.125599	0.892901	0.134206		0.775504	0.184529	1.36648	0.0119005		0.224859	-0.220759	0.670478	0.310591		0.286368	-0.0809786	0.653714	0.121694
IGLC1	0.159659	-0.250265	0.569582	0.432165		0.539075	0.0648099	1.01334	0.0272924		0.110071	-0.24242	0.462562	0.528059		0.142403	-0.152391	0.437198	0.33134
IGLC2	0.18373	-0.307533	0.674994	0.450507		0.726689	0.17312	1.28026	0.0118721		0.162026	-0.258537	0.582588	0.437123		0.218579	-0.130574	0.567732	0.210563
IGLC7	0.260208	-0.236295	0.756711	0.292619		0.732517	0.166068	1.29897	0.0130567		0.237681	-0.186467	0.661829	0.261126		0.229628	-0.125987	0.585244	0.196947
IGLJ2	0.203279	0.0192284	0.38733	0.0315819		0.0425351	-0.205745	0.290815	0.72858		0.163801	0.00455442	0.323048	0.0441909		0.136554	0.00183432	0.271273	0.0471552
IGLV2-18	0.496342	-0.0187332	1.01142	0.0583531		0.660015	0.0238811	1.29615	0.042502		0.308193	-0.146826	0.763212	0.176533		0.293626	-0.0870843	0.674337	0.125551
IGLV3-21	-0.429584	-0.848318	-0.0108487	0.0447108		-0.0576262	-0.617414	0.502162	0.834717		-0.17653	-0.5556	0.202539	0.34874		-0.043711	-0.368325	0.280903	0.784961
IGLV3-27	0.20716	-0.404033	0.818353	0.493689		0.744692	0.0304534	1.45893	0.0415652		0.0801276	-0.446862	0.607118	0.758046		0.250736	-0.184682	0.686154	0.248472
IGLV4-3	0.150171	-0.0516895	0.352032	0.13896		0.2589	0.0166012	0.501199	0.0370868		0.121007	-0.0527	0.294713	0.164907		0.0995197	-0.0474138	0.246453	0.176538
IGLV6-57	0.475291	0.0950675	0.855515	0.0160681		0.461528	-0.033016	0.956072	0.066244		0.31149	-0.0290894	0.65207	0.0715318		0.338565	0.0626281	0.614501	0.0179302
IGLV9-49	0.0544305	-0.339858	0.448719	0.779689		0.588302	0.149744	1.02686	0.0103137		0.0569306	-0.280589	0.39445	0.732602		0.105432	-0.177318	0.388182	0.451845
IGSF21	0.123997	-0.0790097	0.327004	0.221569		0.0158634	-0.243854	0.275581	0.901448		0.225027	0.0683011	0.381754	0.00643859		0.148091	0.00824789	0.287933	0.0386842
IGSF23	0.163929	0.00227151	0.325586	0.0470666		0.228576	0.0308442	0.426309	0.0249764		0.0920348	-0.0521797	0.236249	0.202078		0.0700883	-0.0523457	0.192522	0.251207
IGSF3	-0.254987	-0.442888	-0.0670861	0.00955026		-0.192144	-0.445354	0.0610655	0.131511		-0.124596	-0.299379	0.0501867	0.155595		-0.116551	-0.262895	0.0297933	0.114161
IKZF5	0.136562	0.0195206	0.253604	0.023763		0.02791	-0.131325	0.187145	0.722582		0.0779451	-0.0276445	0.183535	0.141923		0.0366191	-0.0549234	0.128162	0.41995
IL12RB1	0.109684	-0.0803539	0.299722	0.247416		0.238118	0.0130847	0.463152	0.0388268		0.123529	-0.0363831	0.28344	0.124977		0.160635	0.0338341	0.287436	0.0148262
IL13RA2	-0.15765	-0.286394	-0.0289072	0.0181377		-0.115877	-0.287317	0.0555618	0.177407		-0.0758991	-0.194058	0.0422598	0.19923		-0.0590756	-0.159289	0.0411379	0.237695
IL17RC	-0.144856	-0.273498	-0.016214	0.0286449		-0.0482864	-0.221733	0.125161	0.573485		-0.0844594	-0.199936	0.031017	0.145489		-0.0766122	-0.173534	0.0203097	0.11678
IL17RD	0.129338	-0.0201062	0.278783	0.0872306		0.237866	0.0638111	0.41192	0.00910729		0.171753	0.0538419	0.289665	0.00579259		0.143467	0.0435832	0.243351	0.00642102
IL18BP	0.108504	-0.0368024	0.25381	0.13754		0.249253	0.0864999	0.412007	0.00394315		0.0751131	-0.0510806	0.201307	0.23328		0.0712462	-0.0345908	0.177083	0.179115
IL1R1	-0.218847	-0.477456	0.0397614	0.0941213		-0.247545	-0.572854	0.0777636	0.130478		-0.161285	-0.385762	0.0631917	0.152467		-0.193089	-0.375359	-0.0108193	0.0386195
IL1RL2	-0.0735965	-0.257246	0.110053	0.419121		-0.0451694	-0.276106	0.185767	0.692065		-0.0892225	-0.244698	0.0662532	0.250068		-0.137318	-0.261142	-0.0134931	0.030948
IL22RA2	0.0247348	-0.1395	0.188969	0.760264		0.0823332	-0.120337	0.285004	0.412842		0.110156	-0.0244039	0.244715	0.104824		0.115828	0.0052773	0.226378	0.0406463
IL23A	0.156615	0.00311924	0.310112	0.0458075		-0.0306509	-0.235532	0.174231	0.761812		0.0691629	-0.0693807	0.207706	0.315693		0.0788057	-0.0364355	0.194047	0.172538
IL25	-0.264725	-0.449494	-0.0799569	0.00653897		-0.147093	-0.403296	0.109111	0.249861		-0.153286	-0.32381	0.0172368	0.0762522		-0.11367	-0.259558	0.0322194	0.121881
IL26	0.0971548	-0.0702982	0.264608	0.245006		0.0537006	-0.159078	0.266479	0.609649		0.164532	0.0316054	0.297458	0.0170348		0.128213	0.0141516	0.242274	0.0289026
IL34	-0.296392	-0.469733	-0.123052	0.00153606		-0.126699	-0.379816	0.126419	0.314421		-0.148533	-0.316351	0.0192842	0.0806375		-0.120875	-0.263141	0.0213913	0.092873
IL36A	-0.172382	-0.289188	-0.0555768	0.00525262		-0.143308	-0.301107	0.0144907	0.0734341		-0.12656	-0.230703	-0.0224168	0.0189504		-0.083247	-0.174789	0.00829508	0.0730705
IL3RA	0.219521	0.045235	0.393807	0.0153534		0.0327918	-0.207729	0.273313	0.782346		0.142445	-0.0139589	0.298848	0.072664		0.0991322	-0.0354379	0.233702	0.142721
IL4R	-0.167321	-0.389409	0.0547664	0.134188		-0.151769	-0.433906	0.130367	0.280299		-0.158241	-0.346768	0.0302868	0.0967051		-0.178062	-0.330841	-0.0252827	0.023906
IL5RA	0.682741	0.0905607	1.27492	0.0253309		0.878575	0.145023	1.61213	0.0205788		0.623057	0.122402	1.12371	0.0164988		0.376707	-0.0684369	0.821852	0.0941175
IL6R	-0.112814	-0.345092	0.119464	0.328763		-0.0813591	-0.374175	0.211457	0.574227		-0.140761	-0.335896	0.0543748	0.150901		-0.164701	-0.323673	-0.00572902	0.0427818
IL7	0.234011	0.0200776	0.447945	0.0331262		-0.0440947	-0.332395	0.244206	0.756662		0.0956818	-0.0994027	0.290766	0.324105		0.0298476	-0.137323	0.197018	0.717636
ILK	0.0972847	-0.0758546	0.270424	0.259869		0.309144	0.122272	0.496016	0.00206772		0.100426	-0.0463493	0.247202	0.172305		0.0661458	-0.0594129	0.191705	0.29016
IMPA2	-0.0726	-0.316273	0.171073	0.547032		-0.000360207	-0.30606	0.305339	0.998094		-0.0324361	-0.242137	0.177264	0.754001		-0.169014	-0.334359	-0.00366905	0.045438
IMPDH1	-0.124929	-0.312117	0.06226	0.182758		-0.105611	-0.342974	0.131752	0.370328		-0.105005	-0.265542	0.0555327	0.191375		-0.136235	-0.265969	-0.00650187	0.0402237
INAFM2	0.108253	-0.165729	0.382235	0.425617		0.411673	0.103721	0.719625	0.0105517		0.234137	0.0141056	0.454168	0.0378177		0.127145	-0.0673333	0.321623	0.191579
INHBA-AS1	0.0666169	-0.132428	0.265661	0.499091		0.237306	0.00398315	0.470628	0.0464564		0.0628823	-0.107324	0.233088	0.455979		0.109187	-0.0298845	0.248259	0.119167
INIP	0.15518	-0.00428176	0.314641	0.0560566		0.0673197	-0.143059	0.277698	0.517973		0.150437	0.0164872	0.284386	0.0290321		0.108979	-0.00680526	0.224764	0.0640857
INO80D	0.0841696	-0.037724	0.206063	0.168513		0.188147	0.0482488	0.328045	0.0101405		0.0855676	-0.0173693	0.188505	0.0998104		0.040339	-0.0495083	0.130186	0.366062
INTS1	-0.066652	-0.192103	0.0587993	0.286152		-0.0954504	-0.250816	0.0599154	0.21896		-0.111877	-0.212935	-0.0108182	0.0312174		-0.105762	-0.189158	-0.0223663	0.0147293
INTS3	-0.0805232	-0.216222	0.055176	0.234682		-0.0225895	-0.195782	0.150603	0.791542		-0.0715978	-0.187609	0.0444132	0.216919		-0.108375	-0.20018	-0.0165698	0.0222996
INTS9	0.0793056	-0.0743106	0.232922	0.299747		0.212148	0.0344143	0.389881	0.0209745		0.0623356	-0.0696511	0.194322	0.342063		0.0372038	-0.0751336	0.149541	0.50356
INTU	-0.191618	-0.290728	-0.0925076	0.000452977		-0.128428	-0.273741	0.0168848	0.0810556		-0.111331	-0.207798	-0.0148635	0.0251972		-0.0990355	-0.179624	-0.0184472	0.0177661
INVS	0.177454	0.00400419	0.350904	0.045262		0.0510909	-0.180067	0.282249	0.654603		0.0406943	-0.117954	0.199342	0.603838		-0.00324743	-0.137832	0.131337	0.960979
IPO11	0.186392	0.00153391	0.371251	0.0482488		-0.0383609	-0.284693	0.207971	0.752388		0.101525	-0.0635966	0.266646	0.218603		0.0673412	-0.073528	0.208211	0.336307
IPO5P1	0.35344	0.109003	0.597876	0.0061161		0.0915373	-0.254356	0.437431	0.592469		0.212867	-0.0119159	0.437649	0.0625659		0.108971	-0.0884362	0.306379	0.268154
IQCF2	-0.151962	-0.357011	0.0530873	0.140416		-0.356651	-0.585052	-0.12825	0.00337271		-0.108569	-0.286319	0.069181	0.221575		-0.112227	-0.260284	0.0358298	0.131919
IQCF5-AS1	-0.188275	-0.327632	-0.0489174	0.00983814		-0.0546244	-0.248775	0.139527	0.569442		-0.0975857	-0.226536	0.0313645	0.132523		-0.0368313	-0.149252	0.0755897	0.508122
IQCG	0.101102	-0.0257248	0.227928	0.113835		0.0661181	-0.0971506	0.229387	0.414296		0.120637	0.0167851	0.224489	0.024336		0.0654475	-0.0271159	0.158011	0.158873
IQGAP1	-0.0501978	-0.230337	0.129942	0.573117		-0.0691476	-0.29343	0.155135	0.533269		-0.118918	-0.267369	0.0295327	0.112154		-0.148022	-0.266366	-0.0296776	0.0160112
IRF2BP2	0.113573	-0.0323947	0.259542	0.122378		0.0647017	-0.123442	0.252845	0.48745		0.12226	0.0004272	0.244093	0.0492533		0.0322497	-0.0771553	0.141655	0.551275
IRF8	0.186816	0.0303271	0.343305	0.020958		0.111389	-0.0985842	0.321362	0.286869		0.0776309	-0.0665686	0.22183	0.279924		0.05436	-0.068188	0.176908	0.371765
IRS2	-0.108604	-0.326236	0.109029	0.315876		-0.123963	-0.396049	0.148123	0.359126		-0.101758	-0.287523	0.0840075	0.271767		-0.154436	-0.303524	-0.00534754	0.0428135
IRS4	0.151507	0.0346918	0.268323	0.0128179		0.104645	-0.0527442	0.262034	0.184362		0.0994414	-0.00551557	0.204398	0.062446		0.101333	0.0153714	0.187296	0.0224737
IRX1	-0.181528	-0.350726	-0.0123306	0.0363761		-0.153492	-0.373664	0.0666799	0.164595		-0.108299	-0.259303	0.0427037	0.153182		-0.0449047	-0.175945	0.0861361	0.48898
ISCU	0.169309	0.0436019	0.295016	0.0100426		-0.0164506	-0.192357	0.159456	0.849649		0.102546	-0.0119631	0.217055	0.0773081		0.082552	-0.0146419	0.179746	0.0929776
ISLR	-0.192111	-0.327555	-0.0566663	0.00703076		-0.163044	-0.344556	0.0184679	0.0764576		-0.0796506	-0.207916	0.048615	0.214163		-0.0939782	-0.199372	0.0114154	0.0785187
ISLR2	0.0737885	-0.0913609	0.238938	0.368354		0.0828385	-0.123595	0.289272	0.418503		0.139889	0.00659822	0.27318	0.0403324		0.0786697	-0.0387447	0.196084	0.181096
ISM1	-0.128847	-0.25689	-0.000803083	0.0486713		-0.139967	-0.302366	0.0224323	0.0884851		-0.104425	-0.214944	0.00609365	0.0631228		-0.0655597	-0.161526	0.0304065	0.172951
ISOC1	0.144502	0.0193983	0.269606	0.0250839		0.181094	0.0253008	0.336888	0.0242492		0.0549011	-0.060248	0.17005	0.33756		0.0433542	-0.0540723	0.140781	0.370265
ISPD	0.176999	-0.0070997	0.361098	0.0588942		0.232743	0.00497695	0.46051	0.0455049		0.1055	-0.0575318	0.268531	0.196011		0.15421	0.0251212	0.283299	0.0208791
ITGA4	0.211281	0.0473524	0.37521	0.0133323		0.100019	-0.124309	0.324347	0.369349		0.124641	-0.0243616	0.273644	0.0977892		0.0761342	-0.0526685	0.204937	0.236459
ITGAX	-0.26736	-0.570783	0.0360636	0.0819271		-0.24324	-0.631259	0.144779	0.209961		-0.166299	-0.433003	0.100405	0.212335		-0.237709	-0.450795	-0.0246231	0.0300404
ITGB2	-0.13292	-0.258578	-0.00726213	0.0388872		-0.045596	-0.213518	0.122326	0.58292		-0.12617	-0.231811	-0.0205304	0.0209046		-0.107657	-0.19666	-0.0186535	0.0194629
ITGB3	0.233042	-0.406307	0.872391	0.46198		0.824609	0.0834494	1.56577	0.0304456		0.178886	-0.369813	0.727586	0.510181		0.0840572	-0.381686	0.549801	0.714718
ITGB3BP	0.15445	-0.0622035	0.371103	0.15558		0.0203786	-0.259317	0.300074	0.882573		0.208264	0.0330203	0.383508	0.0214904		0.142229	-0.0108627	0.295321	0.0674029
ITIH1	-0.114191	-0.286688	0.0583071	0.186224		-0.135553	-0.35122	0.0801145	0.208795		-0.146589	-0.288413	-0.00476536	0.0432391		-0.0264774	-0.15473	0.101775	0.67597
ITIH4-AS1	-0.134072	-0.268265	0.000121435	0.0501943		-0.187056	-0.35127	-0.0228411	0.0269899		-0.111391	-0.22683	0.00404866	0.0580352		-0.116222	-0.210182	-0.0222621	0.0171024
ITPK1-AS1	-0.174029	-0.336194	-0.0118644	0.03633		-0.0280613	-0.246101	0.189978	0.794244		-0.112697	-0.256466	0.0310717	0.119726		-0.113209	-0.232346	0.00592744	0.061721
ITSN1	-0.12887	-0.251749	-0.00599072	0.0404654		-0.0495708	-0.213377	0.114235	0.540798		-0.0766391	-0.186137	0.0328588	0.162981		-0.0637497	-0.156301	0.0288019	0.169539
JAM3	0.130769	-0.136436	0.397973	0.325142		0.351718	0.0403621	0.663075	0.0281804		0.138165	-0.0886516	0.364982	0.222791		0.0824535	-0.111609	0.276516	0.391994
JAZF1-AS1	0.275331	0.0921435	0.458519	0.00456833		0.219	-0.0304448	0.468446	0.0829845		0.209584	0.0473771	0.37179	0.0131261		0.159736	0.0197552	0.299718	0.0267399
JOSD1	-0.0343572	-0.132581	0.0638662	0.480086		0.121168	0.00653921	0.235796	0.0390153		-0.0489593	-0.131775	0.0338562	0.236387		-0.0532828	-0.122033	0.0154677	0.123792
JOSD2	0.0943725	-0.0579582	0.246703	0.215212		0.228077	0.0532821	0.402871	0.0123383		0.0517248	-0.0808777	0.184327	0.431476		0.0736453	-0.0360304	0.183321	0.180174
JUND	0.122683	0.00939583	0.235971	0.034783		0.152364	0.0110511	0.293677	0.0355247		0.127067	0.0338935	0.22024	0.00923681		0.0677345	-0.0170466	0.152516	0.113069
JUP	0.185483	-0.010441	0.381407	0.062639		0.251776	0.010487	0.493065	0.0414153		0.141913	-0.0280954	0.311921	0.0984648		0.134918	-0.00668491	0.276521	0.061068
KANSL1-AS1	0.148482	0.0126072	0.284356	0.0332846		0.0341885	-0.14874	0.217117	0.705068		0.0835046	-0.0384554	0.205465	0.172019		0.112645	0.0152216	0.210068	0.0249475
KANSL1L	0.17599	0.0204141	0.331565	0.0279778		0.0754774	-0.133648	0.284603	0.466348		0.0499139	-0.0938866	0.193714	0.48343		0.0291952	-0.0927714	0.151162	0.628123
KATNA1	-0.003616	-0.131718	0.124486	0.954358		-0.0965962	-0.252026	0.058834	0.213808		-0.0676558	-0.174344	0.0390324	0.204865		-0.0877773	-0.174231	-0.00132323	0.0468123
KCCAT198	0.205929	-0.00720626	0.419064	0.0577278		0.293275	0.0330969	0.553452	0.0284931		0.190776	0.0103011	0.37125	0.03901		0.139602	-0.0158099	0.295014	0.0764527
KCCAT211	-0.19468	-0.345935	-0.0434249	0.0134465		-0.169203	-0.368999	0.0305928	0.0938879		-0.117708	-0.254821	0.0194049	0.0896849		-0.124872	-0.237028	-0.0127161	0.0303376
KCMF1	0.129167	0.050114	0.208221	0.00230417		0.0809026	-0.0309336	0.192739	0.149782		0.069905	-0.00523881	0.145049	0.067059		0.0376132	-0.028145	0.103371	0.251584
KCNB2	0.133102	-0.0586536	0.324858	0.166373		0.0577767	-0.188456	0.30401	0.6349		0.157885	-0.00104995	0.31682	0.051434		0.143212	0.0104933	0.27593	0.0353887
KCNC4	0.0998353	-0.0490914	0.248762	0.180877		0.045577	-0.145213	0.236367	0.628817		0.11842	-0.00529943	0.242139	0.0599593		0.106372	0.00282211	0.209922	0.0444503
KCNE5	-0.221699	-0.38493	-0.0584682	0.00949542		-0.0961237	-0.322154	0.129906	0.391566		-0.202868	-0.340041	-0.0656956	0.00516942		-0.0886667	-0.21717	0.0398367	0.168825
KCNG1	-0.145647	-0.27072	-0.0205731	0.0240164		-0.103168	-0.269088	0.0627523	0.213582		-0.0270142	-0.143712	0.0896838	0.63944		-0.0704701	-0.165695	0.0247552	0.140965
KCNH1	-0.229551	-0.388348	-0.0707543	0.00612767		-0.265043	-0.467194	-0.0628919	0.0119663		-0.139449	-0.285309	0.00641026	0.0602399		-0.126795	-0.24865	-0.00494012	0.0419483
KCNIP2-AS1	-0.0237297	-0.231509	0.184049	0.816953		-0.261454	-0.500945	-0.0219638	0.0334453		-0.0407806	-0.218257	0.136696	0.641903		-0.0174638	-0.167741	0.132813	0.813802
KCNJ1	0.222677	0.0658912	0.379463	0.00696417		0.0777484	-0.142349	0.297846	0.475792		0.153367	0.0123258	0.294407	0.034098		0.110937	-0.0108245	0.232698	0.07256
KCNJ13	0.121514	0.00661835	0.23641	0.0389198		0.0398221	-0.113786	0.19343	0.6		0.0396887	-0.0652972	0.144675	0.445676		0.0472032	-0.0405387	0.134945	0.280256
KCNJ14	0.0943047	-0.0929468	0.281556	0.31151		0.227348	0.00592901	0.448766	0.0445424		0.124957	-0.0313032	0.281216	0.112751		0.0602412	-0.0757374	0.19622	0.372362
KCNJ4	-0.177388	-0.320488	-0.0342873	0.0168866		0.0124322	-0.18468	0.209544	0.898252		-0.135924	-0.261189	-0.0106595	0.0344495		-0.0842914	-0.194119	0.0255358	0.127334
KCNK3	-0.236845	-0.390169	-0.0835213	0.00368075		-0.13776	-0.353092	0.0775729	0.200999		-0.159927	-0.299559	-0.0202939	0.0262292		-0.104236	-0.226561	0.0180889	0.0919668
KCNK5	-0.150046	-0.317087	0.016995	0.0764566		-0.209459	-0.414591	-0.00432748	0.045654		-0.0788022	-0.226995	0.0693907	0.285746		-0.0349562	-0.161918	0.0920057	0.577689
KCNK6	0.0755403	-0.0602148	0.211295	0.264411		0.210915	0.0576111	0.364218	0.0087011		0.0829422	-0.0316637	0.197548	0.149612		0.0384731	-0.0608147	0.137761	0.434501
KCNMB1	0.0757159	-0.169315	0.320747	0.532347		0.363725	0.0889429	0.638508	0.0112535		0.12908	-0.07649	0.33465	0.209228		0.0586822	-0.118362	0.235727	0.503208
KCNMB2	0.0455542	-0.089102	0.18021	0.494502		0.229712	0.0846889	0.374734	0.00299868		0.0818468	-0.0302166	0.19391	0.146041		0.0522571	-0.0439106	0.148425	0.275539
KCNN3	0.0509696	-0.113616	0.215555	0.531452		0.194913	0.00204547	0.387781	0.0477715		0.0964753	-0.0406706	0.233621	0.160937		0.0981006	-0.0158234	0.212025	0.0887537
KCTD4	0.137443	-0.0451331	0.320018	0.134489		0.0847157	-0.149805	0.319237	0.465969		0.162671	0.0121991	0.313142	0.0350735		0.105363	-0.0260225	0.236748	0.111779
KCTD5	0.175227	0.0563926	0.294061	0.00528654		0.220189	0.0724256	0.367953	0.00488052		0.0781258	-0.0347069	0.190959	0.167391		0.0617076	-0.0339743	0.157389	0.197484
KDM2B	0.135938	0.0200224	0.251854	0.0231173		0.0989691	-0.0546851	0.252623	0.198039		0.0909656	-0.012095	0.194026	0.0814354		0.0830683	-0.00311815	0.169255	0.0583063
KDM3A	-0.0459828	-0.177922	0.0859568	0.481671		-0.088553	-0.251018	0.0739124	0.274103		-0.124759	-0.228451	-0.0210665	0.0200586		-0.109144	-0.196023	-0.0222646	0.0155959
KDM3B	-0.0590509	-0.177533	0.0594316	0.316476		-0.0435211	-0.192932	0.10589	0.555968		-0.0767426	-0.17584	0.0223544	0.124071		-0.100495	-0.178918	-0.0220725	0.0138181
KDM5B	-0.0398944	-0.175496	0.0957072	0.552041		-0.0688284	-0.2369	0.0992433	0.409129		-0.0851112	-0.197432	0.0272092	0.13204		-0.118493	-0.206322	-0.0306627	0.00993119
KDM6B	-0.15256	-0.412677	0.107558	0.24003		-0.131458	-0.459894	0.196977	0.419682		-0.161074	-0.381002	0.0588535	0.144961		-0.199979	-0.377133	-0.0228256	0.0282815
KGFLP2	-0.359503	-0.72686	0.00785334	0.0547723		-0.512216	-0.960367	-0.0640643	0.0265174		-0.373822	-0.678033	-0.0696107	0.0177731		-0.315135	-0.572087	-0.0581828	0.0179753
KHDC3L	-0.107036	-0.209576	-0.00449663	0.0413446		-0.0507058	-0.186855	0.0854433	0.452388		-0.0450552	-0.137979	0.0478687	0.32957		-0.0508458	-0.128254	0.0265621	0.189555
KHSRP	0.0431782	-0.031631	0.117987	0.247409		0.113681	0.0285307	0.198832	0.0106427		0.0402742	-0.0235208	0.104069	0.206843		0.0274401	-0.0269632	0.0818434	0.310796
KIAA0101	0.0961121	-0.117217	0.309442	0.364421		0.278304	0.030069	0.526538	0.0292908		0.0951008	-0.0867407	0.276942	0.293609		0.0286499	-0.12751	0.18481	0.710221
KIAA0895	0.163822	0.00757615	0.320068	0.0405124		0.192772	-0.00367897	0.389224	0.0541596		0.0925318	-0.0471776	0.232241	0.186009		0.0884899	-0.0284147	0.205395	0.132439
KIAA0907	0.129477	0.0132534	0.245702	0.030248		0.000787337	-0.156531	0.158106	0.991903		0.0805859	-0.023093	0.184265	0.12275		0.0504479	-0.0387953	0.139691	0.25706
KIAA1107	0.235702	0.0519502	0.419453	0.0137339		0.122614	-0.127894	0.373123	0.325076		0.177344	0.0157316	0.338957	0.0326113		0.12471	-0.0153329	0.264753	0.0788924
KIAA1211L	-0.104651	-0.189042	-0.0202595	0.0168494		-0.103764	-0.213168	0.00563944	0.062185		-0.0544721	-0.131653	0.0227087	0.159605		-0.0578537	-0.121644	0.00593698	0.0738063
KIAA1429	0.126876	0.00882338	0.244929	0.0360761		-0.037567	-0.195877	0.120743	0.631086		0.0456719	-0.0621658	0.15351	0.393488		0.0252123	-0.0665133	0.116938	0.578323
KIAA1524	0.413227	0.182258	0.644196	0.00100076		0.243704	-0.0918683	0.579277	0.148251		0.288462	0.0758261	0.501098	0.00957056		0.206757	0.0206769	0.392837	0.0306492
KIAA1614	-0.211603	-0.377846	-0.0453595	0.0144032		-0.135086	-0.359478	0.0893064	0.228124		-0.165444	-0.310598	-0.0202894	0.0269054		-0.109665	-0.236557	0.0172268	0.087655
KIAA1671	-0.253668	-0.426421	-0.080915	0.00545565		-0.12379	-0.365844	0.118264	0.304219		-0.18894	-0.342431	-0.0354486	0.017595		-0.122754	-0.25801	0.0125009	0.0736123
KIAA2026	0.132431	0.0064813	0.25838	0.039987		0.0682907	-0.0987719	0.235353	0.409971		0.0292051	-0.0864367	0.144847	0.609409		0.0235269	-0.0741564	0.12121	0.626011
KIDINS220	-0.0197595	-0.145853	0.106334	0.75089		-0.0455273	-0.202041	0.110987	0.556509		-0.0667275	-0.171921	0.038466	0.204736		-0.0906849	-0.175307	-0.00606307	0.0365749
KIF18A	0.114065	-0.0384806	0.266611	0.137024		0.104062	-0.0896294	0.297753	0.280889		0.104277	-0.025659	0.234214	0.111527		0.11606	0.0101729	0.221948	0.0327976
KIF24	0.0774343	-0.121013	0.275882	0.431329		0.0338563	-0.215899	0.283611	0.783557		0.0809482	-0.0881263	0.250023	0.33558		0.142516	0.00788941	0.277143	0.0387487
KIF27	-0.13164	-0.38335	0.12007	0.293612		-0.207392	-0.517453	0.10267	0.181821		-0.149907	-0.362233	0.062419	0.159463		-0.21501	-0.381694	-0.0483251	0.0132641
KIF2A	0.227116	0.0799113	0.374321	0.00371694		0.169452	-0.0332653	0.37217	0.0980185		0.140626	0.00458542	0.276667	0.0432192		0.0927353	-0.0255338	0.211005	0.119623
KIF2B	-0.150974	-0.306838	0.00489026	0.057138		-0.0455878	-0.251892	0.160717	0.654674		-0.135477	-0.268107	-0.00284736	0.0455804		-0.0479317	-0.166663	0.0707999	0.415741
KIFAP3	0.255195	0.0927407	0.417649	0.00321165		0.162632	-0.064953	0.390216	0.154625		0.163081	0.0133431	0.312819	0.033837		0.113105	-0.016798	0.243009	0.0854311
KIR2DL4	0.207814	0.00414538	0.411483	0.0458011		0.331149	0.0896448	0.572653	0.0089026		0.130989	-0.0493807	0.311358	0.148256		0.170319	0.0261862	0.314452	0.0221763
KIRREL	-0.141073	-0.281385	-0.000761151	0.0488489		-0.0521962	-0.238374	0.133982	0.570799		-0.0511332	-0.178315	0.0760485	0.417627		-0.0336901	-0.141565	0.0741853	0.528007
KIRREL3-AS2	-0.145435	-0.289614	-0.00125563	0.0481635		-0.132742	-0.318493	0.0530095	0.154613		-0.0871699	-0.215216	0.0408762	0.174408		-0.0618297	-0.171005	0.0473454	0.256198
KLF4	-0.12737	-0.241355	-0.0133848	0.0297871		-0.00367196	-0.158026	0.150682	0.961528		-0.0681522	-0.171014	0.0347099	0.185853		-0.0618507	-0.148275	0.0245738	0.154034
KLF8	0.0979494	-0.0753768	0.271276	0.2572		0.0187765	-0.202097	0.23965	0.863179		0.156986	0.0173281	0.296644	0.0289019		0.105851	-0.015901	0.227604	0.085872
KLHDC10	0.132336	0.0165409	0.248131	0.0265303		0.144558	-0.00291467	0.29203	0.0543985		0.0470509	-0.0595928	0.153695	0.374305		0.0248743	-0.0659363	0.115685	0.579633
KLHL20	0.204453	0.0797263	0.32918	0.00224052		0.0916909	-0.088121	0.271503	0.305603		0.122879	0.00599769	0.23976	0.0400125		0.0717438	-0.0309692	0.174457	0.163811
KLHL28	0.107467	0.0104897	0.204444	0.0310604		0.0243354	-0.106501	0.155172	0.706413		0.0479748	-0.0402925	0.136242	0.275434		0.0479257	-0.025966	0.121817	0.195019
KLHL31	-0.0388101	-0.21794	0.14032	0.660969		-0.209642	-0.419075	-0.000208618	0.0497869		-0.060992	-0.213201	0.0912166	0.419157		-0.0797137	-0.206138	0.0467103	0.20739
KLHL33	-0.1655	-0.31847	-0.0125292	0.0349434		-0.0675325	-0.272094	0.137029	0.504898		-0.102375	-0.2386	0.0338499	0.135129		-0.0395089	-0.15818	0.0791622	0.501327
KLHL9	0.20791	0.0608035	0.355017	0.00721156		0.100608	-0.103986	0.305201	0.322863		0.136287	0.00296416	0.269609	0.0454296		0.126944	0.0162273	0.23766	0.0260818
KLK10	-0.194277	-0.351512	-0.0370411	0.0172129		-0.0728998	-0.28764	0.14184	0.493011		-0.114648	-0.256914	0.0276185	0.110109		-0.0857589	-0.207087	0.0355692	0.158999
KLLN	-0.17622	-0.331218	-0.0212217	0.0272597		-0.000831849	-0.211294	0.209631	0.993606		-0.0553809	-0.198463	0.0877011	0.435009		-0.045738	-0.166607	0.0751309	0.445233
KLRF2	-0.175753	-0.313039	-0.0384662	0.0139027		-0.185868	-0.362587	-0.0091477	0.0399335		-0.0579137	-0.186813	0.0709861	0.365725		-0.0686887	-0.175973	0.0385958	0.20066
KLRG2	0.0807912	-0.102047	0.263629	0.373584		0.272989	0.0664375	0.479541	0.011366		0.0587515	-0.0984824	0.215985	0.450913		0.105182	-0.0228215	0.233185	0.103585
KMT2B	-0.102565	-0.248437	0.0433068	0.161128		-0.0871988	-0.272478	0.0980801	0.343728		-0.0947099	-0.21894	0.02952	0.129789		-0.124067	-0.222582	-0.0255535	0.0153649
KMT2D	-0.0615622	-0.219871	0.0967468	0.43288		-0.0562849	-0.254624	0.142055	0.56613		-0.0900225	-0.222769	0.0427238	0.176016		-0.120219	-0.226576	-0.013862	0.0280905
KNSTRN	0.147324	0.0106345	0.284013	0.0355884		0.155057	-0.0193908	0.329504	0.0794256		0.0972114	-0.0237995	0.218222	0.111186		0.108563	0.0100143	0.207112	0.0319905
KNTC1	0.134874	0.019034	0.250714	0.0240358		0.0788594	-0.0761678	0.233887	0.306765		0.0916099	-0.0111571	0.194377	0.0785997		0.0537799	-0.0355244	0.143084	0.227972
KPNA1	-0.0250187	-0.150148	0.10011	0.685595		-0.0326709	-0.188612	0.12327	0.67146		-0.0878807	-0.190062	0.0143004	0.089127		-0.0878447	-0.172254	-0.00343539	0.0419193
KPNA5	0.233271	0.00960294	0.45694	0.0415113		-0.0175052	-0.317332	0.282321	0.905774		0.217487	0.0286881	0.406286	0.0254449		0.187095	0.0282623	0.345928	0.0225656
KPNA6	0.0769523	-0.026282	0.180187	0.138206		0.13771	0.0146111	0.26081	0.0296164		0.0448783	-0.0454333	0.13519	0.317876		0.0181749	-0.059119	0.0954687	0.634185
KPNA7	0.031024	-0.0825306	0.144579	0.580606		0.184656	0.0608178	0.308493	0.00485643		0.0830625	-0.00950281	0.175628	0.0767422		0.0680697	-0.0103513	0.146491	0.0863514
KRT1	0.0927765	-0.0928457	0.278399	0.315123		0.0403471	-0.194682	0.275376	0.72805		0.123796	-0.0310673	0.27866	0.112873		0.144732	0.0196211	0.269843	0.0248801
KRT19P1	0.272486	0.00915286	0.53582	0.0430215		0.192483	-0.152568	0.537534	0.263242		0.285402	0.0686256	0.502178	0.0116517		0.249005	0.0675237	0.430486	0.00886388
KRT27	-0.279517	-0.479827	-0.0792077	0.00788929		-0.347058	-0.597041	-0.097074	0.00817455		-0.194733	-0.374291	-0.0151759	0.0345385		-0.124418	-0.281429	0.032594	0.115915
KRT33B	0.0759351	-0.165163	0.317033	0.524537		0.296987	0.0160921	0.577881	0.0389738		0.161524	-0.0372205	0.360269	0.107245		0.164544	0.000414569	0.328673	0.0494611
KRT42P	0.130023	-0.0543105	0.314357	0.159836		0.233481	0.0127332	0.454229	0.0389062		0.105694	-0.0527691	0.264157	0.183013		0.137429	0.00965209	0.265205	0.0359483
KRT8	0.109364	-0.0532686	0.271996	0.17956		0.136755	-0.065941	0.33945	0.178172		0.0881688	-0.0516599	0.227998	0.207374		0.121525	0.00923688	0.233814	0.0348883
KRT80	-0.138597	-0.357891	0.0806971	0.206349		-0.153894	-0.428888	0.121099	0.261747		-0.214698	-0.389829	-0.0395664	0.0180188		-0.143099	-0.296895	0.0106961	0.067012
KRTAP1-4	-0.295914	-0.465573	-0.126255	0.00127692		-0.290312	-0.518789	-0.0618355	0.014557		-0.197731	-0.355049	-0.0404128	0.0155502		-0.128626	-0.267474	0.0102215	0.0681472
KRTAP19-5	-0.254239	-0.450316	-0.0581612	0.01284		-0.111	-0.380178	0.158178	0.405917		-0.0766157	-0.261562	0.10833	0.40379		-0.038537	-0.195939	0.118865	0.620337
KRTAP2-1	0.180844	-0.0747931	0.43648	0.158664		0.232066	-0.0859233	0.550054	0.146344		0.257938	0.0534471	0.462428	0.0152199		0.201793	0.0263489	0.377238	0.0256523
KRTAP21-3	0.0512652	-0.116396	0.218926	0.536622		0.0748199	-0.133662	0.283302	0.468848		0.113725	-0.0242561	0.251706	0.102587		0.145887	0.0371047	0.25467	0.0103318
KRTAP22-1	-0.234547	-0.427827	-0.0412672	0.0191064		-0.0917567	-0.354758	0.171245	0.481212		-0.104139	-0.282098	0.0738205	0.241064		-0.0655729	-0.217472	0.0863267	0.384553
KRTAP26-1	-0.114309	-0.276578	0.047961	0.160371		-0.232923	-0.422719	-0.0431277	0.0179076		-0.097094	-0.236177	0.0419894	0.164038		-0.0953436	-0.211316	0.0206283	0.103418
KRTAP4-9	0.0335313	-0.175304	0.242366	0.744977		0.334594	0.106828	0.562359	0.00543778		0.0102566	-0.168921	0.189435	0.907608		0.000856329	-0.150469	0.152182	0.990845
KRTAP5-11	-0.185874	-0.397415	0.0256682	0.0827479		-0.234018	-0.497431	0.0293953	0.0795664		-0.241788	-0.409299	-0.0742766	0.00619492		-0.121213	-0.275802	0.0333761	0.119626
KRTAP5-4	-0.261174	-0.541803	0.0194538	0.0669497		-0.156312	-0.522572	0.209948	0.389908		-0.237214	-0.475727	0.0012988	0.0511795		-0.23448	-0.430475	-0.0384844	0.0207089
KRTCAP2	0.138315	-0.0142989	0.290929	0.0739941		0.172877	-0.0173115	0.363066	0.0731924		0.154222	0.0289858	0.279459	0.0175534		0.129065	0.0231169	0.235014	0.0186894
KU-MEL-3	-0.135372	-0.298232	0.0274876	0.0998271		-0.130281	-0.337348	0.0767865	0.208341		-0.132846	-0.270163	0.00447045	0.0574232		-0.117563	-0.232735	-0.00239239	0.0457181
L3MBTL3	-0.0597484	-0.229179	0.109682	0.47654		-0.177884	-0.379988	0.0242206	0.0822524		-0.0689973	-0.213063	0.0750688	0.335425		-0.122829	-0.23733	-0.00832777	0.0363997
LACTB2-AS1	0.347484	0.158761	0.536208	0.000752762		0.292028	0.0272408	0.556815	0.0318095		0.151742	-0.0369171	0.340402	0.110764		0.114212	-0.0466029	0.275027	0.157087
LAMC2	-0.126858	-0.223535	-0.03018	0.0119047		-0.0975536	-0.227011	0.0319032	0.134109		-0.0936687	-0.179085	-0.00825287	0.0327171		-0.0656499	-0.139691	0.00839136	0.0801265
LANCL2	0.181869	0.0137382	0.350001	0.0349738		0.127513	-0.0938406	0.348867	0.248304		0.130694	-0.0168839	0.278271	0.0804738		0.117379	-0.00629919	0.241058	0.0620256
LAPTM4A	0.126101	-0.0131127	0.265314	0.0741447		0.108306	-0.0705493	0.287162	0.225465		0.118702	0.000925966	0.236478	0.0483394		0.0528363	-0.0517371	0.15741	0.309975
LBR	-0.0564178	-0.215556	0.10272	0.474215		-0.135682	-0.329106	0.0577423	0.162077		-0.13647	-0.263879	-0.00906165	0.0366604		-0.107922	-0.216588	0.000744733	0.0514884
LCE1B	-0.0635356	-0.205453	0.0783815	0.367407		-0.153572	-0.323282	0.016137	0.0744153		-0.15549	-0.263741	-0.0472389	0.00641955		-0.0688303	-0.169614	0.0319532	0.173074
LCE2A	0.134815	0.0157355	0.253895	0.0278599		0.159591	0.00980446	0.309377	0.0375927		0.132731	0.0338005	0.231661	0.0103029		0.129226	0.0493466	0.209105	0.00250986
LCE3E	-0.325783	-0.557804	-0.0937624	0.00755332		-0.103816	-0.429228	0.221596	0.519224		-0.0715824	-0.295178	0.152014	0.517781		-0.134054	-0.317298	0.0491902	0.145405
LCLAT1	0.219409	0.0150751	0.423743	0.036231		0.0344773	-0.240299	0.309254	0.799282		0.150566	-0.0296047	0.330737	0.0981022		0.149494	0.000327306	0.298661	0.0495316
LCOR	0.072431	-0.00629864	0.151161	0.0699623		0.0241878	-0.079368	0.127744	0.636438		0.082866	0.0187339	0.146998	0.0131238		0.0332297	-0.0257545	0.0922139	0.258644
LCORL	0.174442	0.0260955	0.322789	0.0227792		0.106085	-0.0923999	0.304569	0.283339		0.0953571	-0.0390187	0.229733	0.157413		0.080419	-0.0330521	0.19389	0.15793
LCTL	0.137627	-0.0285271	0.303781	0.100965		0.115259	-0.0974172	0.327934	0.276796		0.119647	-0.0224692	0.261763	0.095745		0.1484	0.0357294	0.261072	0.011621
LDHA	0.0884278	-0.0548005	0.231656	0.216754		0.204465	0.0383264	0.370603	0.0176166		0.0539591	-0.0703804	0.178299	0.38208		0.0628451	-0.0408467	0.166537	0.225074
LDLRAD4	-0.135935	-0.319599	0.0477286	0.140916		-0.0945303	-0.329633	0.140572	0.417589		-0.236909	-0.373334	-0.100484	0.00133053		-0.177319	-0.297758	-0.0568804	0.00534829
LDOC1L	0.118464	-0.0282884	0.265217	0.109531		0.0629551	-0.126891	0.252801	0.503007		0.0950964	-0.0313293	0.221522	0.13479		0.114306	0.0121264	0.216485	0.0296185
LECT1	-0.162457	-0.30079	-0.0241239	0.0229403		-0.119248	-0.302557	0.0640608	0.193727		-0.0789455	-0.205182	0.0472913	0.211024		-0.0748494	-0.180651	0.0309524	0.15865
LENG1	0.0812213	-0.0545603	0.217003	0.231024		0.179166	0.0194817	0.33885	0.0291753		0.0775501	-0.0380306	0.193131	0.180502		0.0562713	-0.0421452	0.154688	0.251767
LENG9	0.0774313	-0.13435	0.289212	0.460616		0.151528	-0.108723	0.41178	0.243385		0.132796	-0.0432755	0.308867	0.133784		0.163516	0.021887	0.305145	0.025144
LGALS12	0.367358	-0.0406892	0.775405	0.0758306		0.599871	0.112952	1.08679	0.0175099		0.40252	0.0662372	0.738803	0.0206494		0.269538	-0.025091	0.564167	0.0714586
LGALS13	0.258978	0.0244963	0.49346	0.0315824		0.442778	0.174084	0.711472	0.00213957		0.131682	-0.0803105	0.343675	0.214032		0.172458	0.000605638	0.344311	0.0492495
LGALS7B	-0.14284	-0.280777	-0.00490197	0.0428753		-0.154644	-0.329834	0.0205463	0.0814099		-0.0273563	-0.153897	0.0991847	0.661662		-0.0258751	-0.132629	0.080879	0.623826
LGR4	-0.0196902	-0.209048	0.169668	0.833072		-0.230272	-0.449725	-0.0108183	0.0403689		-0.0535349	-0.214587	0.107518	0.501992		0.0308022	-0.105763	0.167367	0.648024
LGSN	-0.0114131	-0.13308	0.110254	0.849194		0.161928	0.023181	0.300676	0.0237311		0.0214945	-0.0824718	0.125461	0.675531		0.0107431	-0.0772173	0.0987035	0.804507
LHB	-0.172476	-0.379301	0.034348	0.0987784		-0.18989	-0.450546	0.0707654	0.147029		-0.237911	-0.400306	-0.075517	0.0055501		-0.157942	-0.302939	-0.0129451	0.0338114
LHFPL1	0.0932723	-0.0612106	0.247755	0.226798		0.225773	0.0477731	0.403772	0.0147155		0.0941958	-0.0367706	0.225162	0.152059		0.0879608	-0.0216973	0.197619	0.111694
LHFPL3-AS2	-0.0366989	-0.250906	0.177508	0.728572		0.289309	0.045314	0.533304	0.0217635		0.0520353	-0.130777	0.234848	0.564965		0.0458988	-0.108378	0.200175	0.547609
LHFPL4	-0.15094	-0.341622	0.0397408	0.116279		-0.24475	-0.4749	-0.0146002	0.0379299		-0.127774	-0.291284	0.0357361	0.120831		-0.0848859	-0.225244	0.0554723	0.226042
LHX4-AS1	0.182879	0.0257229	0.340035	0.0241065		0.0692002	-0.143371	0.281772	0.5108		0.0861407	-0.0573582	0.22964	0.229422		0.0334839	-0.0901371	0.157105	0.583846
LIAS	-0.0400939	-0.234689	0.154501	0.676575		-0.249959	-0.474	-0.0259185	0.0300226		-0.118486	-0.279516	0.042545	0.143172		-0.0881678	-0.225316	0.0489802	0.198877
LILRB2	-0.25905	-0.54348	0.0253803	0.0726588		-0.067733	-0.442032	0.306566	0.713994		-0.177122	-0.425997	0.071754	0.156254		-0.223013	-0.42354	-0.0224851	0.0305095
LIM2	0.0173019	-0.14649	0.181094	0.830466		0.211239	0.0232995	0.399179	0.0289153		0.0616407	-0.0768115	0.200093	0.370033		0.0151143	-0.103309	0.133538	0.795913
LIMS1	0.0366802	-0.201942	0.275303	0.755479		0.28188	0.00380257	0.559957	0.0471432		0.103943	-0.0969679	0.304853	0.298737		-0.0127467	-0.185563	0.16007	0.881136
LIMS3L	0.233959	0.0161824	0.451735	0.0361456		0.48339	0.254772	0.712008	0.000164764		0.225958	0.0436702	0.408245	0.0168894		0.137391	-0.0245277	0.29931	0.093284
LIN28A	0.160108	0.0162332	0.303984	0.0304133		-0.0090002	-0.203685	0.185685	0.925323		0.0938658	-0.0350964	0.222828	0.14738		0.0637303	-0.0466205	0.174081	0.247131
LIN9	0.160555	0.014239	0.306871	0.0326149		0.0639734	-0.13213	0.260077	0.509918		0.122846	-0.00467011	0.250361	0.0584155		0.13431	0.0316332	0.236987	0.0121442
LINC00094	0.00884025	-0.113236	0.130917	0.883284		0.150387	0.00926893	0.291504	0.0375551		0.046985	-0.0560923	0.150062	0.358898		0.0480344	-0.0383898	0.134459	0.264955
LINC00112	-0.172008	-0.34818	0.00416456	0.0552997		-0.117545	-0.34748	0.11239	0.304409		-0.154093	-0.304027	-0.00415997	0.0443554		-0.0554596	-0.189717	0.0787978	0.40511
LINC00173	-0.178742	-0.415802	0.0583172	0.133893		-0.010772	-0.31814	0.296596	0.943351		-0.237418	-0.428432	-0.046404	0.016621		-0.241993	-0.39484	-0.0891454	0.00301031
LINC00184	-0.248276	-0.420335	-0.0762165	0.00620896		-0.33687	-0.545325	-0.128415	0.00253295		-0.151062	-0.309034	0.00690946	0.060187		-0.13023	-0.263241	0.00278029	0.054662
LINC00202-1	0.0620819	-0.156587	0.280751	0.565957		0.287001	0.0354267	0.538574	0.0267775		0.0696755	-0.116855	0.256206	0.45106		0.068932	-0.0879742	0.225838	0.376314
LINC00242	0.121635	-0.0609242	0.304194	0.18347		0.219607	0.000173119	0.439041	0.0498311		0.0547768	-0.105185	0.214739	0.489283		0.029191	-0.10656	0.164941	0.663347
LINC00272	0.34023	0.0982178	0.582243	0.00748817		0.254844	-0.0731756	0.582863	0.122911		0.191774	-0.0316611	0.415209	0.0897476		0.194738	0.0106068	0.378869	0.0389196
LINC00293	0.111598	-0.123748	0.346945	0.340154		0.310364	0.0365573	0.584172	0.0276862		0.0747962	-0.128065	0.277658	0.456876		-0.000524088	-0.173483	0.172435	0.995098
LINC00299	0.150192	-0.070379	0.370763	0.174314		0.407216	0.16901	0.645422	0.00153917		0.0923884	-0.099588	0.284365	0.333127		0.110172	-0.0492096	0.269553	0.168079
LINC00302	0.112062	-0.0788652	0.30299	0.23969		-0.106192	-0.346685	0.134301	0.373916		0.135973	-0.0234334	0.29538	0.0916506		0.147283	0.0173275	0.277239	0.0277091
LINC00304	-0.172552	-0.31609	-0.0290132	0.0201562		-0.174722	-0.359892	0.0104481	0.063462		-0.0904693	-0.221193	0.0402541	0.167591		-0.0743887	-0.184963	0.0361855	0.179378
LINC00323	-0.082331	-0.233274	0.0686121	0.27377		-0.183927	-0.362941	-0.00491345	0.0444129		-0.0918013	-0.219158	0.0355556	0.151191		-0.109921	-0.213302	-0.00654056	0.0379586
LINC00339	-0.147222	-0.399565	0.105122	0.242452		-0.308581	-0.60871	-0.00845082	0.044276		-0.165781	-0.37804	0.0464775	0.121019		-0.165475	-0.341536	0.0105855	0.0644459
LINC00346	-0.177741	-0.319435	-0.0360477	0.0157357		-0.128835	-0.318274	0.0606035	0.174825		-0.122058	-0.248259	0.00414228	0.0574879		-0.0473745	-0.159459	0.0647104	0.394436
LINC00364	0.135063	0.0260197	0.244107	0.016966		0.0798155	-0.0673169	0.226948	0.276337		0.110092	0.0157131	0.20447	0.0237952		0.0535401	-0.0312142	0.138294	0.206562
LINC00380	-0.135084	-0.281141	0.0109725	0.068572		-0.19732	-0.375155	-0.0194862	0.0308636		-0.0475053	-0.178878	0.0838677	0.465507		-0.0576599	-0.167465	0.0521448	0.291688
LINC00382	-0.121941	-0.315626	0.0717442	0.208052		-0.288307	-0.511107	-0.0655059	0.0130037		-0.0753135	-0.243486	0.0928588	0.36726		-0.0943829	-0.233888	0.0451222	0.177006
LINC00411	-0.268013	-0.416387	-0.119638	0.000911099		-0.108389	-0.328883	0.112105	0.323029		-0.146509	-0.290245	-0.00277197	0.0460135		-0.103986	-0.227991	0.0200184	0.0970023
LINC00431	-0.226363	-0.428762	-0.0239642	0.0296557		-0.134952	-0.404245	0.134341	0.313869		-0.198491	-0.371115	-0.0258662	0.0256928		-0.136647	-0.286991	0.0136973	0.0732173
LINC00433	0.179731	-0.0613784	0.42084	0.138196		0.189766	-0.114185	0.493717	0.211767		0.233338	0.0378335	0.428842	0.0209854		0.199717	0.0351094	0.364325	0.0191261
LINC00452	-0.15675	-0.323937	0.0104363	0.065064		-0.0270966	-0.24809	0.193897	0.803759		-0.162813	-0.30169	-0.0239365	0.0231574		-0.0785013	-0.203351	0.0463479	0.208624
LINC00460	-0.084438	-0.28506	0.116184	0.39641		-0.11836	-0.367608	0.130888	0.339472		-0.0873546	-0.258197	0.0834882	0.304312		-0.147485	-0.283338	-0.0116324	0.0343682
LINC00466	0.143902	-0.039583	0.327387	0.119548		0.253462	0.0350743	0.471851	0.0244508		0.0908077	-0.0695223	0.251138	0.256161		0.110037	-0.0219786	0.242053	0.0989372
LINC00488	-0.229823	-0.422403	-0.0372427	0.0209981		-0.056779	-0.319472	0.205914	0.661725		-0.107494	-0.28395	0.0689617	0.222765		-0.0221803	-0.174876	0.130515	0.768518
LINC00526	-0.173587	-0.32388	-0.0232942	0.0250914		-0.168861	-0.363136	0.0254142	0.0859455		-0.0939346	-0.229915	0.0420455	0.168347		-0.0816064	-0.19619	0.0329775	0.155968
LINC00539	0.282246	0.102244	0.462248	0.00325998		0.152974	-0.101647	0.407595	0.229041		0.229854	0.0730573	0.386651	0.00552427		0.174458	0.0381837	0.310733	0.0139022
LINC00565	0.158458	0.0206568	0.29626	0.0256855		0.188235	0.0149532	0.361517	0.0342657		0.143668	0.0269896	0.260347	0.0175645		0.131354	0.0347112	0.227996	0.00944959
LINC00570	0.172151	-0.078522	0.422825	0.170769		0.0294113	-0.293338	0.352161	0.853447		0.247938	0.0469975	0.448879	0.0173515		0.118972	-0.0628702	0.300814	0.191259
LINC00583	0.0979877	-0.0316116	0.227587	0.132862		0.230636	0.0871767	0.374095	0.00264717		0.0575425	-0.0558722	0.170957	0.307997		0.0607748	-0.0339786	0.155528	0.199875
LINC00588	-0.176575	-0.383419	0.0302689	0.0914093		-0.282547	-0.531466	-0.0336279	0.0274873		-0.177975	-0.35154	-0.0044103	0.0448077		-0.0781696	-0.232614	0.0762748	0.309149
LINC00608	-0.0870364	-0.218559	0.0444866	0.186369		-0.222792	-0.369148	-0.0764364	0.00413589		-0.0308246	-0.146399	0.0847503	0.589598		-0.0408771	-0.137727	0.0559724	0.395096
LINC00615	-0.169311	-0.356351	0.0177286	0.0743241		-0.0316462	-0.277911	0.214618	0.794546		-0.175085	-0.330913	-0.0192575	0.0289667		-0.140223	-0.272994	-0.00745213	0.0391737
LINC00621	0.252486	0.015099	0.489872	0.0379019		0.293988	-0.00500085	0.592977	0.053701		0.26426	0.0692632	0.459256	0.00963698		0.214366	0.048048	0.380684	0.0133301
LINC00623	0.16409	0.0406872	0.287493	0.0109261		0.0230018	-0.149114	0.195118	0.786539		0.0379872	-0.0795526	0.155527	0.513836		0.0675428	-0.0291013	0.164187	0.163581
LINC00645	0.24667	0.0639923	0.429347	0.00987312		0.0993115	-0.153818	0.352441	0.42884		0.256759	0.110413	0.403105	0.00120773		0.159592	0.0240385	0.295146	0.0226288
LINC00658	-0.26916	-0.511813	-0.0265071	0.0309105		0.123968	-0.200875	0.44881	0.441417		-0.301192	-0.495581	-0.106803	0.00359196		-0.182676	-0.360033	-0.00531931	0.043924
LINC00661	0.0199732	-0.130585	0.170531	0.788065		0.0526597	-0.134196	0.239516	0.568801		0.0795454	-0.0460027	0.205093	0.205254		0.118899	0.0196565	0.218142	0.0205437
LINC00670	0.146623	-0.017948	0.311194	0.0787562		0.102475	-0.110579	0.315529	0.333391		0.0920828	-0.0525728	0.236738	0.20319		0.149831	0.037794	0.261868	0.0105245
LINC00680	-0.210552	-0.378809	-0.0422946	0.0159657		-0.00658928	-0.238807	0.225629	0.954119		-0.103576	-0.25823	0.0510774	0.181277		-0.0713075	-0.203299	0.060684	0.278277
LINC00684	-0.160037	-0.314024	-0.00605032	0.0421782		-0.127604	-0.328205	0.0729974	0.203507		-0.0528123	-0.193195	0.0875708	0.447867		-0.0487131	-0.167013	0.0695863	0.406579
LINC00691	0.162834	-0.0125532	0.338221	0.0675753		0.091821	-0.137371	0.321013	0.419254		0.142928	-0.00684105	0.292697	0.0606778		0.185921	0.0714372	0.300405	0.00242859
LINC00851	-0.222164	-0.313035	-0.131293	2.53498e-05		-0.141229	-0.286206	0.00374908	0.055822		-0.143551	-0.234713	-0.0523888	0.00314835		-0.12871	-0.203907	-0.0535137	0.00152156
LINC00869	0.146602	0.0252329	0.267972	0.0196173		0.0711069	-0.0931474	0.235361	0.383227		0.0464994	-0.066512	0.159511	0.40694		0.0947936	0.00517436	0.184413	0.0388968
LINC00870	0.166255	-0.0250691	0.357579	0.0860189		0.271528	0.0425182	0.500537	0.0217691		0.179897	0.0214143	0.33838	0.0274841		0.145	0.0100842	0.279915	0.0360755
LINC00905	-0.142199	-0.265541	-0.0188567	0.0253362		-0.00520222	-0.173041	0.162637	0.949889		-0.102249	-0.210854	0.00635559	0.0640179		-0.0541835	-0.149372	0.0410047	0.253833
LINC00906	-0.10006	-0.25468	0.0545605	0.195998		-0.191183	-0.37591	-0.00645511	0.0429865		-0.113235	-0.242667	0.0161969	0.0840177		-0.0848275	-0.195391	0.0257357	0.127458
LINC00910	-0.300141	-0.521467	-0.078814	0.00959435		-0.255593	-0.550369	0.0391828	0.0866711		-0.140862	-0.347299	0.0655748	0.173442		-0.120947	-0.295054	0.0531603	0.166051
LINC00917	0.0841243	-0.0792202	0.247469	0.300893		0.207574	0.015651	0.399497	0.0349992		0.0794649	-0.0598766	0.218806	0.252967		0.086549	-0.0292585	0.202357	0.137222
LINC00920	-0.174143	-0.393716	0.0454307	0.115613		-0.269041	-0.536022	-0.00205972	0.04837		-0.10166	-0.294262	0.0909415	0.289251		-0.129644	-0.288027	0.0287394	0.104862
LINC00924	0.0581992	-0.0779416	0.19434	0.389127		0.107883	-0.0590987	0.274864	0.196708		0.092913	-0.0198394	0.205665	0.102652		0.106244	0.0150116	0.197476	0.0240103
LINC00927	0.0572592	-0.138156	0.252675	0.553641		0.190661	-0.0435062	0.424829	0.106632		0.109542	-0.0536652	0.272749	0.180361		0.156594	0.0274148	0.285773	0.0192225
LINC00928	-0.210718	-0.360055	-0.0613804	0.00729582		-0.175543	-0.375954	0.0248675	0.0836631		-0.122964	-0.260378	0.01445	0.0775226		-0.0849693	-0.203188	0.0332493	0.152328
LINC00936	0.134985	-0.0101528	0.280123	0.0671243		0.0391976	-0.152107	0.230502	0.678261		0.133962	0.0123208	0.255604	0.032038		0.0473586	-0.0625098	0.157227	0.385246
LINC00938	0.198166	0.0495659	0.346765	0.0107219		0.0213487	-0.186141	0.228838	0.8348		0.136078	0.00308066	0.269075	0.0452467		0.100795	-0.0134387	0.215029	0.0815284
LINC00954	0.168711	-0.0209334	0.358356	0.0791781		-0.0148466	-0.264322	0.234629	0.903965		0.169856	0.0109823	0.32873	0.0369866		0.0452035	-0.0985582	0.188965	0.525219
LINC00969	0.386574	0.109615	0.663532	0.00787527		0.160399	-0.22559	0.546387	0.402342		0.160786	-0.100694	0.422265	0.21856		0.136197	-0.0845466	0.35694	0.217044
LINC00971	-0.227394	-0.401399	-0.0533888	0.012219		-0.0751831	-0.315655	0.165289	0.527557		-0.097185	-0.259441	0.0650711	0.230428		-0.0587585	-0.197477	0.0799601	0.393426
LINC00989	0.263943	0.0243876	0.503498	0.0319637		0.34552	0.0495897	0.64145	0.0236764		0.269774	0.0723302	0.467218	0.00912005		0.194793	0.0221541	0.367433	0.0283486
LINC00993	-0.316526	-0.546867	-0.0861853	0.0087721		-0.38858	-0.6769	-0.100261	0.00999863		-0.199293	-0.408592	0.0100059	0.0612209		-0.116181	-0.298852	0.066489	0.203569
LINC01002	-0.428014	-0.774931	-0.0810979	0.0173613		-0.323787	-0.78527	0.137697	0.161991		-0.215397	-0.533211	0.102418	0.176271		-0.242141	-0.503532	0.0192506	0.0681556
LINC01003	0.188014	0.0126196	0.363409	0.0365261		0.080259	-0.153836	0.314354	0.488766		0.114739	-0.0415147	0.270994	0.14395		0.0971052	-0.0348055	0.229016	0.14299
LINC01014	-0.0597696	-0.167431	0.0478917	0.26549		-0.134034	-0.261398	-0.00666881	0.039829		-0.0469549	-0.139503	0.0455928	0.308001		-0.0396357	-0.11778	0.0385086	0.308139
LINC01015	-0.215786	-0.364728	-0.0668449	0.00602785		-0.142748	-0.347617	0.0621208	0.164811		-0.181144	-0.30949	-0.0527972	0.00728314		-0.0962789	-0.213673	0.0211152	0.104219
LINC01017	-0.0281744	-0.307806	0.251458	0.838178		-0.213455	-0.552748	0.125837	0.208378		-0.230922	-0.45401	-0.00783367	0.0429545		-0.0924551	-0.291785	0.106875	0.350645
LINC01029	-0.0188295	-0.210569	0.17291	0.842219		-0.0197747	-0.258845	0.219296	0.866837		0.201728	0.0748247	0.328631	0.00291102		0.186211	0.0829406	0.289481	0.000927064
LINC01037	-0.16473	-0.274019	-0.0554397	0.00446888		-0.0906215	-0.243786	0.062543	0.236019		-0.13166	-0.227242	-0.0360777	0.0086298		-0.134991	-0.210274	-0.0597078	0.00097915
LINC01039	-0.216232	-0.407491	-0.0249729	0.0280603		-0.169722	-0.42106	0.0816165	0.177803		-0.088861	-0.263935	0.0862125	0.307809		-0.100649	-0.246261	0.0449635	0.1681
LINC01043	-0.128511	-0.318623	0.0616014	0.177367		-0.0703996	-0.313613	0.172814	0.558435		-0.123233	-0.284718	0.0382531	0.12943		-0.151477	-0.281261	-0.021693	0.023723
LINC01047	-0.23364	-0.345652	-0.121627	0.000193455		-0.155799	-0.323823	0.0122262	0.067908		-0.14722	-0.256113	-0.0383277	0.0097918		-0.128153	-0.219333	-0.0369738	0.00750067
LINC01053	-0.154644	-0.317854	0.00856596	0.0624286		-0.143146	-0.35243	0.0661373	0.172447		-0.160096	-0.295668	-0.0245238	0.0222579		-0.120294	-0.237137	-0.00345158	0.0440105
LINC01098	0.189116	0.0794799	0.298752	0.00141651		0.121877	-0.0348181	0.278572	0.122504		0.147159	0.0497861	0.244532	0.00437716		0.117268	0.0335831	0.200953	0.00766041
LINC01106	0.289006	0.0884813	0.48953	0.00626326		0.0699031	-0.213828	0.353635	0.618149		0.26315	0.0947564	0.431544	0.00335169		0.250674	0.115494	0.385855	0.000700446
LINC01132	-0.153395	-0.301612	-0.00517853	0.0429875		-0.189179	-0.374248	-0.00410964	0.045435		-0.120322	-0.248858	0.00821475	0.0654664		-0.0942023	-0.203691	0.015286	0.0890073
LINC01141	-0.187471	-0.347694	-0.0272476	0.0234053		-0.0913568	-0.307151	0.124438	0.39368		-0.127665	-0.269811	0.0144817	0.0764991		-0.0808528	-0.203891	0.0421858	0.189373
LINC01146	0.169715	-0.0813059	0.420736	0.177289		0.155891	-0.16171	0.473493	0.323741		0.240965	0.0387052	0.443224	0.0211976		0.216188	0.0476795	0.384697	0.0137187
LINC01151	0.185848	0.0054819	0.366215	0.0438475		0.327249	0.120247	0.534251	0.0030474		0.162941	0.00900253	0.316879	0.0387693		0.10159	-0.0330797	0.236261	0.13371
LINC01182	-0.159296	-0.288312	-0.0302796	0.017285		-0.113531	-0.285854	0.0587929	0.188272		-0.12078	-0.233896	-0.00766457	0.0372114		-0.058047	-0.158726	0.0426323	0.247909
LINC01186	0.184075	0.0399354	0.328214	0.0141141		0.117643	-0.0769975	0.312283	0.226318		0.117747	-0.0119876	0.247482	0.0736051		0.140537	0.0376947	0.243379	0.00911116
LINC01192	-0.167194	-0.270564	-0.0638233	0.00251441		-0.0625599	-0.211913	0.0867935	0.398641		-0.125563	-0.217895	-0.0332324	0.0094143		-0.101058	-0.179963	-0.0221528	0.013865
LINC01194	0.0878849	-0.0629015	0.238671	0.242906		0.129888	-0.056204	0.315981	0.164109		0.0955589	-0.0316558	0.222774	0.135305		0.121558	0.0198445	0.223271	0.0208305
LINC01197	0.00504489	-0.126089	0.136178	0.937825		0.168004	0.0174815	0.318527	0.0299611		0.0206667	-0.0913997	0.132733	0.708793		0.030922	-0.0632041	0.125048	0.50697
LINC01206	0.0688417	-0.0824827	0.220166	0.359828		0.119576	-0.0663946	0.305546	0.198798		0.0721159	-0.0565462	0.200778	0.261016		0.109141	0.00609456	0.212188	0.0386562
LINC01226	0.247089	0.0006038	0.493574	0.0494773		-0.0361931	-0.364688	0.292302	0.823295		0.118479	-0.102919	0.339876	0.28275		0.0664017	-0.122684	0.255488	0.478364
LINC01235	-0.153788	-0.290347	-0.0172294	0.0286282		-0.0527427	-0.236807	0.131321	0.562374		-0.0581076	-0.183405	0.0671903	0.350719		-0.0805647	-0.18354	0.0224103	0.120409
LINC01246	-0.206024	-0.35452	-0.0575279	0.0082121		-0.1624	-0.362344	0.0375436	0.107449		-0.0783122	-0.218982	0.062358	0.264191		-0.0980645	-0.213612	0.0174832	0.0932198
LINC01254	-0.12774	-0.272154	0.0166734	0.0808145		-0.102347	-0.288239	0.0835451	0.269378		-0.138981	-0.258329	-0.0196337	0.0240141		-0.0710736	-0.177904	0.0357567	0.184097
LINC01266	-0.242704	-0.417533	-0.0678752	0.00817797		0.0077806	-0.238579	0.25414	0.948941		-0.130701	-0.292559	0.0311574	0.10942		-0.0971968	-0.235297	0.0409034	0.160728
LINC01271	-0.150679	-0.278967	-0.0223902	0.0229254		-0.113479	-0.283206	0.056248	0.181994		-0.0715648	-0.188785	0.0456551	0.22178		-0.0520955	-0.151752	0.0475607	0.293822
LINC01317	-0.220986	-0.376787	-0.0651858	0.0070301		-0.281848	-0.474746	-0.0889492	0.00566162		-0.164467	-0.302591	-0.0263424	0.021262		-0.117808	-0.23773	0.00211494	0.0539091
LINC01351	0.195565	0.0378824	0.353247	0.0168351		0.0548405	-0.161439	0.27112	0.607979		0.143457	0.0044485	0.282466	0.0435414		0.0996664	-0.0205833	0.219916	0.100761
LINC01365	-0.27128	-0.485024	-0.0575366	0.0146593		-0.171142	-0.459703	0.117419	0.234918		-0.257066	-0.435336	-0.0787964	0.00623924		-0.23513	-0.381685	-0.0885743	0.00269362
LINC01386	-0.240862	-0.444447	-0.0372776	0.0220297		-0.147704	-0.420221	0.124813	0.276748		-0.206887	-0.381181	-0.0325922	0.0216342		-0.170129	-0.318064	-0.0221943	0.0256708
LINC01389	-0.0752276	-0.297583	0.147128	0.494476		-0.322915	-0.574035	-0.071796	0.0135243		-0.0699643	-0.260153	0.120224	0.45789		-0.0395138	-0.200965	0.121937	0.620464
LINC01392	-0.201309	-0.393602	-0.00901467	0.0407995		-0.204188	-0.45022	0.0418452	0.100334		-0.190946	-0.352694	-0.0291979	0.0222969		-0.194319	-0.324531	-0.0641078	0.00482593
LINC01413	0.0919311	-0.0791713	0.263033	0.280862		0.181483	-0.0250087	0.387974	0.082673		0.16103	0.0245162	0.297543	0.0223932		0.0944873	-0.0266122	0.215587	0.121379
LINC01425	0.199678	0.0525083	0.346847	0.00956167		0.237358	0.0517009	0.423015	0.0140182		0.129698	-0.00329054	0.262687	0.0555588		0.114315	0.00271764	0.225912	0.0450139
LINC01440	-0.186332	-0.296943	-0.0757207	0.00175945		-0.194921	-0.340918	-0.0489253	0.01064		-0.164644	-0.258143	-0.0711446	0.0011663		-0.131121	-0.211993	-0.0502485	0.00246301
LINC01447	-0.134491	-0.263737	-0.0052463	0.041939		-0.112333	-0.28024	0.0555743	0.181728		-0.106256	-0.218251	0.00573928	0.0621069		-0.0645542	-0.162034	0.0329254	0.186062
LINC01460	-0.163684	-0.35044	0.023072	0.0834819		-0.229598	-0.458949	-0.000246407	0.0497701		-0.0783702	-0.244327	0.087587	0.342119		-0.0924135	-0.230382	0.0455553	0.181225
LINC01470	0.283856	0.11586	0.451852	0.00171217		0.26423	0.0365273	0.491932	0.024472		0.212645	0.0619316	0.363358	0.00729932		0.108504	-0.0298644	0.246873	0.119595
LINC01476	0.0702328	-0.0657037	0.206169	0.299378		0.16597	0.00519552	0.326744	0.0434819		0.0944425	-0.0186705	0.207556	0.0983884		0.0673935	-0.0294768	0.164264	0.165439
LINC01490	-0.215189	-0.419125	-0.0112524	0.0393383		-0.182578	-0.447536	0.0823785	0.169368		-0.119227	-0.301896	0.0634418	0.192292		-0.0814782	-0.237342	0.0743855	0.293821
LINC01508	-0.0756917	-0.217992	0.0666082	0.285602		-0.183163	-0.350233	-0.0160924	0.032761		-0.0333176	-0.157029	0.0903935	0.585978		-0.0562602	-0.159065	0.0465442	0.272214
LINC01530	-0.175338	-0.349013	-0.00166252	0.0479846		0.0295525	-0.202048	0.261153	0.795957		-0.0928656	-0.248244	0.062513	0.231407		-0.0644714	-0.196757	0.0678143	0.32712
LINC01539	0.171849	0.0126045	0.331094	0.035375		0.201543	0.00112218	0.401963	0.0488123		0.0530982	-0.0929374	0.199134	0.463077		0.0519015	-0.0710042	0.174807	0.394854
LINC01558	-0.162383	-0.316589	-0.00817728	0.039712		-0.0887457	-0.293019	0.115528	0.381561		-0.0817471	-0.220583	0.0570886	0.238234		-0.128473	-0.238239	-0.018707	0.0233657
LINC01567	-0.267683	-0.419367	-0.115998	0.00114239		-0.237726	-0.446686	-0.0287657	0.0271671		-0.193338	-0.331449	-0.0552269	0.00771555		-0.124822	-0.248092	-0.00155084	0.0473663
LINC01590	0.222126	0.0389214	0.40533	0.0192022		0.0782636	-0.171405	0.327932	0.52648		0.156857	-0.0053185	0.319033	0.0574811		0.113007	-0.0264175	0.252431	0.108156
LINC01603	-0.125036	-0.306742	0.0566688	0.169943		0.00282279	-0.231295	0.236941	0.980495		-0.151032	-0.301335	-0.000729097	0.0489696		-0.084484	-0.216477	0.0475093	0.200787
LINC01623	-0.137644	-0.243604	-0.031684	0.0126917		-0.19037	-0.318694	-0.0620468	0.00504925		-0.0851047	-0.181015	0.0108061	0.0799118		-0.0249751	-0.109905	0.0599548	0.552223
LINCR-0002	0.0517913	-0.0814524	0.185035	0.433088		0.0806416	-0.0844425	0.245726	0.326024		0.0871557	-0.0233674	0.197679	0.117616		0.0945771	0.00402452	0.18513	0.0412376
LINGO2	0.119111	-0.136008	0.374231	0.347529		0.305125	0.00363729	0.606613	0.0474719		0.0428825	-0.178464	0.264229	0.694834		0.0325889	-0.154402	0.21958	0.724089
LIPK	0.100187	-0.0631519	0.263525	0.219685		0.0772835	-0.129715	0.284282	0.451277		0.091883	-0.0474763	0.231242	0.187945		0.117912	0.00517907	0.230646	0.0409678
LIPM	0.0902741	-0.0690572	0.249605	0.255996		0.128241	-0.0690031	0.325484	0.193971		0.0917025	-0.0434907	0.226896	0.175922		0.126406	0.0187463	0.234065	0.0229684
LL22NC03-102D1.18	-0.181293	-0.321792	-0.0407945	0.0132361		-0.140686	-0.328271	0.0468992	0.135895		-0.076325	-0.207179	0.0545291	0.242559		-0.0223784	-0.135225	0.0904681	0.688023
LL22NC03-63E9.3	0.0359882	-0.181595	0.253571	0.737589		0.277838	0.0273867	0.52829	0.030895		0.0504409	-0.135323	0.236205	0.582918		0.048884	-0.107702	0.20547	0.528165
LLGL2	0.104025	-0.0957816	0.303832	0.295749		0.248859	0.0132048	0.484513	0.0391898		0.076427	-0.0956098	0.248464	0.371056		0.107017	-0.0345789	0.248613	0.133005
LMAN2	0.0758051	-0.0146661	0.166276	0.0972592		0.135245	0.0286183	0.241872	0.014715		0.0524362	-0.0264149	0.131287	0.184284		0.0391794	-0.0278582	0.106217	0.241648
LMCD1	0.204159	0.0493936	0.358924	0.0115058		0.150917	-0.0571196	0.358954	0.148682		0.149711	0.0127662	0.286655	0.0332196		0.175404	0.0693976	0.281411	0.00206397
LOC100128028	-0.118785	-0.249793	0.012222	0.0738733		-0.195024	-0.351062	-0.0389852	0.0160824		-0.117746	-0.227688	-0.00780488	0.0366819		-0.095096	-0.188577	-0.00161477	0.0464157
LOC100128281	0.344902	0.136883	0.552921	0.00202717		0.234739	-0.0584512	0.52793	0.112336		0.179031	-0.0202633	0.378326	0.076436		0.128278	-0.0427168	0.299274	0.135794
LOC100128340	0.174072	-0.113031	0.461175	0.224904		0.472531	0.152096	0.792966	0.00528371		0.14605	-0.100147	0.392248	0.234813		0.053192	-0.158938	0.265322	0.611943
LOC100128591	-0.195993	-0.390435	-0.00155067	0.0483159		-0.11428	-0.37017	0.14161	0.368565		-0.169848	-0.33612	-0.00357617	0.0455726		-0.142012	-0.282611	-0.00141379	0.0478849
LOC100128703	-0.197458	-0.412377	0.0174602	0.0703188		-0.143108	-0.421613	0.135396	0.301968		-0.236113	-0.409254	-0.0629715	0.0092399		-0.206833	-0.351522	-0.0621448	0.00664671
LOC100128770	-0.209253	-0.37695	-0.041556	0.0162397		-0.139986	-0.365131	0.0851593	0.213606		-0.14298	-0.292381	0.00642133	0.059996		-0.138676	-0.262133	-0.0152182	0.0290082
LOC100128905	0.171169	-0.0244174	0.366755	0.0839182		0.289877	0.0577272	0.522027	0.0161732		0.116288	-0.0546491	0.287226	0.174697		0.103482	-0.0403158	0.24728	0.151839
LOC100129307	-0.200239	-0.36445	-0.0360288	0.0185825		-0.0397028	-0.264789	0.185384	0.720896		-0.180848	-0.319816	-0.0418796	0.012548		-0.108908	-0.233089	0.0152735	0.083299
LOC100129550	-0.113444	-0.293004	0.0661156	0.206505		-0.168465	-0.389587	0.0526559	0.130034		-0.0937801	-0.247895	0.0603345	0.223265		-0.148441	-0.269517	-0.0273653	0.0180108
LOC100129785	0.241314	-0.0159885	0.498617	0.0649873		0.363197	0.051897	0.674498	0.0237709		0.232993	0.0164026	0.449584	0.0359176		0.158327	-0.0298535	0.346508	0.0959474
LOC100130111	0.0128717	-0.117879	0.143623	0.841837		0.192504	0.0467	0.338308	0.0114418		0.031859	-0.0795654	0.143283	0.563217		0.00372015	-0.0909045	0.0983448	0.936465
LOC100130193	0.174274	0.0171836	0.331365	0.0308898		-0.0192211	-0.231596	0.193154	0.854436		0.0638674	-0.080124	0.207859	0.371798		0.0538661	-0.067718	0.17545	0.372345
LOC100130256	0.154107	-0.0446133	0.352828	0.123569		0.250048	0.00989773	0.490198	0.0418248		0.120379	-0.0510842	0.291842	0.161733		0.129041	-0.0125511	0.270634	0.0724839
LOC100130264	0.110797	-0.0388044	0.260399	0.140666		0.00184869	-0.19188	0.195577	0.984562		0.084834	-0.0443301	0.213998	0.189596		0.110516	0.00624378	0.214787	0.0385308
LOC100130331	-0.174951	-0.331641	-0.0182604	0.029907		-0.120999	-0.328128	0.08613	0.241858		-0.187949	-0.315069	-0.0608296	0.00518014		-0.124651	-0.238283	-0.0110198	0.0326646
LOC100130428	0.348796	0.145397	0.552195	0.00149571		0.107406	-0.192421	0.407234	0.469649		0.151075	-0.0487761	0.350927	0.132933		0.126837	-0.0419883	0.295662	0.135241
LOC100130849	0.164326	-0.194065	0.522716	0.356114		0.386594	-0.0424718	0.815659	0.0756059		0.216237	-0.0843641	0.516838	0.151997		0.247043	0.00122388	0.492863	0.0489427
LOC100131655	0.14176	0.0308589	0.25266	0.0140329		0.0711918	-0.0800895	0.222473	0.343772		0.105962	0.00833023	0.203593	0.0344146		0.0807496	-0.00297494	0.164474	0.0581478
LOC100131662	-0.0955456	-0.324566	0.133475	0.400512		-0.332401	-0.592434	-0.0723677	0.0140299		-0.117851	-0.311369	0.0756668	0.222907		-0.0514948	-0.218062	0.115073	0.532152
LOC100132481	-0.0705678	-0.300815	0.159679	0.535669		-0.285874	-0.553664	-0.0180837	0.0372492		-0.0225309	-0.220907	0.175846	0.817944		0.043521	-0.123319	0.210361	0.597747
LOC100133315	0.131415	0.00700526	0.255825	0.0391427		0.0125805	-0.154455	0.179616	0.878646		0.101394	-0.00678181	0.20957	0.0651367		0.056982	-0.0375257	0.15149	0.227426
LOC100133985	0.13404	0.00247739	0.265603	0.0461042		0.0959514	-0.0760863	0.267989	0.26333		0.119199	0.00716	0.231237	0.0378513		0.0680942	-0.0306053	0.166794	0.168873
LOC100134040	-0.210907	-0.484432	0.0626184	0.12564		-0.169423	-0.518843	0.179997	0.329561		-0.299649	-0.515644	-0.0836538	0.00821655		-0.241278	-0.425934	-0.0566221	0.0122302
LOC100240734	0.0598509	-0.215717	0.335419	0.660191		0.227875	-0.105771	0.561522	0.173054		0.200355	-0.0239423	0.424652	0.0780222		0.197129	0.0116822	0.382575	0.0380042
LOC100270804	-0.178638	-0.430572	0.073296	0.157732		-0.371081	-0.66421	-0.0779526	0.0148901		-0.160899	-0.375878	0.0540793	0.136671		-0.144104	-0.324703	0.036495	0.113507
LOC100287166	-0.169722	-0.303285	-0.0361593	0.0145509		-0.124776	-0.303474	0.0539216	0.163949		-0.0789835	-0.202428	0.0444609	0.200946		-0.0515328	-0.156997	0.0539311	0.325886
LOC100287225	-0.179916	-0.339317	-0.0205139	0.0283012		-0.130567	-0.341	0.0798664	0.214533		-0.142667	-0.280993	-0.00434008	0.0436603		-0.0823625	-0.203837	0.0391124	0.176099
LOC100287477	0.0594129	-0.112551	0.231376	0.485441		0.204731	0.00299	0.406472	0.0469104		0.105714	-0.0373248	0.248753	0.141471		0.0687395	-0.0539573	0.191436	0.261239
LOC100287497	0.303731	0.0483266	0.559135	0.0214112		0.372174	0.0526923	0.691656	0.0239673		0.241205	0.0193129	0.463098	0.034152		0.152119	-0.0421688	0.346407	0.120143
LOC100287592	-0.135161	-0.253297	-0.017025	0.0263767		-0.140653	-0.292076	0.0107706	0.0674512		-0.0989201	-0.202663	0.00482252	0.0608834		-0.084226	-0.171725	0.00327285	0.0586076
LOC100287632	-0.171842	-0.334096	-0.00958831	0.0386646		-0.0344568	-0.252078	0.183164	0.748391		-0.183898	-0.316429	-0.0513662	0.008205		-0.0938249	-0.215194	0.0275442	0.124708
LOC100287837	-0.129215	-0.254911	-0.00351877	0.0443074		-0.122231	-0.283909	0.039448	0.132897		-0.0796838	-0.191238	0.0318707	0.15479		-0.0343302	-0.131052	0.0623915	0.473701
LOC100289361	-0.182068	-0.345351	-0.018785	0.0301097		-0.170442	-0.381799	0.0409155	0.109877		-0.114705	-0.260217	0.0308074	0.117746		-0.0866539	-0.210612	0.037304	0.163478
LOC100289473	-0.228192	-0.430734	-0.0256507	0.0285663		-0.226873	-0.487636	0.0338907	0.0856551		-0.173039	-0.349939	0.00386008	0.0548752		-0.174973	-0.319795	-0.0301509	0.0195905
LOC100292073	-0.248107	-0.409952	-0.0862607	0.00391255		-0.136207	-0.363864	0.0914492	0.230928		-0.222142	-0.358588	-0.0856958	0.00237693		-0.170646	-0.289589	-0.0517024	0.00647509
LOC100294145	0.112855	-0.0319763	0.257686	0.121851		0.0238682	-0.1642	0.211936	0.797032		0.096189	-0.0279276	0.220306	0.123805		0.116222	0.0162928	0.216152	0.0241772
LOC100505727	0.130993	-0.0832842	0.34527	0.221185		0.268915	0.014422	0.523408	0.0390803		0.15915	-0.019324	0.337625	0.0785063		0.177524	0.033412	0.321637	0.0175202
LOC100505853	-0.235621	-0.429222	-0.0420209	0.0187903		-0.124798	-0.386415	0.136819	0.337317		-0.0520891	-0.233712	0.129534	0.562033		-0.0685796	-0.220627	0.0834673	0.363887
LOC100505909	0.131207	-0.0271536	0.289568	0.100877		0.209939	0.0189601	0.400917	0.0323288		0.101966	-0.0348684	0.238801	0.138325		0.0946554	-0.0199123	0.209223	0.101798
LOC100505920	0.108481	0.00362639	0.213336	0.0430539		0.0717233	-0.0660493	0.209496	0.295783		0.120534	0.0355792	0.205489	0.00701559		0.0677161	-0.0096022	0.145034	0.0836993
LOC100505978	0.262226	0.0399084	0.484543	0.0224012		0.270178	-0.0156383	0.555993	0.0630118		0.214639	0.0225479	0.40673	0.029793		0.21081	0.0538571	0.367762	0.0102279
LOC100505985	-0.108354	-0.23108	0.0143711	0.0813508		-0.0685559	-0.227802	0.0906904	0.38584		-0.110258	-0.212926	-0.00758985	0.0362069		-0.0910627	-0.178062	-0.00406296	0.0408315
LOC100506022	-0.267721	-0.432741	-0.1027	0.00244986		-0.174884	-0.407204	0.0574363	0.134502		-0.176365	-0.328289	-0.0244402	0.0244209		-0.1113	-0.244968	0.0223687	0.0992697
LOC100506036	0.208342	-0.0786939	0.495377	0.148464		0.149066	-0.217755	0.515887	0.412693		0.24447	0.0069247	0.482015	0.0440851		0.16164	-0.044774	0.368055	0.120084
LOC100506071	0.199054	0.0152112	0.382896	0.0348136		-0.0867068	-0.332306	0.158893	0.476046		0.147734	-0.0130305	0.308499	0.0702646		0.109276	-0.0283766	0.246928	0.115281
LOC100506123	0.210168	0.0142728	0.406062	0.0363788		0.15331	-0.103877	0.410496	0.232605		0.0665199	-0.112909	0.245949	0.45443		0.0839829	-0.0656518	0.233618	0.260395
LOC100506374	-0.0218848	-0.228668	0.184899	0.830148		0.258392	0.0198025	0.496982	0.0347737		-0.00596481	-0.183224	0.171295	0.945603		0.0401052	-0.1088	0.189011	0.585957
LOC100506405	0.0558814	-0.17475	0.286513	0.623944		0.0931549	-0.193389	0.379698	0.511367		0.087133	-0.108482	0.282748	0.3698		0.177227	0.0238293	0.330625	0.0250509
LOC100506688	-0.143511	-0.303993	0.0169713	0.0777097		0.00724401	-0.204017	0.218506	0.944572		-0.144074	-0.278549	-0.00959974	0.0366175		-0.0893634	-0.207156	0.0284293	0.131601
LOC100506731	-0.0626998	-0.267934	0.142534	0.536971		-0.320172	-0.547221	-0.093123	0.00732792		-0.136474	-0.305697	0.0327492	0.109853		-0.0583666	-0.20615	0.089417	0.425808
LOC100506844	0.17991	0.0217781	0.338042	0.0271596		0.0501601	-0.163735	0.264055	0.635093		0.182247	0.0519274	0.312566	0.00777028		0.115325	-0.00131628	0.231966	0.0524714
LOC100506985	-0.104201	-0.297099	0.0886965	0.278324		-0.325723	-0.537747	-0.113699	0.00384667		-0.139653	-0.299775	0.0204696	0.0849296		-0.134153	-0.267152	-0.00115382	0.0481704
LOC100507209	0.341877	0.0272254	0.656529	0.0342302		-0.0724253	-0.49586	0.351009	0.729001		0.160926	-0.124174	0.446025	0.257744		0.155675	-0.083316	0.394665	0.19316
LOC100507210	-0.144924	-0.316442	0.0265935	0.0946025		-0.214898	-0.424094	-0.00570225	0.0444495		-0.0123712	-0.166602	0.141859	0.870828		-0.0278698	-0.157725	0.101986	0.663951
LOC100507291	0.0930911	-0.0325538	0.218736	0.140515		0.0248255	-0.137612	0.187263	0.756841		0.115151	0.0122522	0.218051	0.0295659		0.064628	-0.0265306	0.155787	0.157791
LOC100507384	0.0970833	-0.0345522	0.228719	0.142273		0.121887	-0.0421173	0.285891	0.13934		0.0957793	-0.0155262	0.207085	0.0889646		0.101245	0.0101555	0.192335	0.030598
LOC100507548	0.171149	-0.00785573	0.350154	0.0602241		0.226122	0.00479634	0.447448	0.0455405		0.166865	0.0165462	0.317184	0.0307941		0.121558	-0.00821714	0.251332	0.0653061
LOC100507642	0.0889032	-0.0775972	0.255404	0.283799		0.311379	0.135689	0.48707	0.00109633		0.0290676	-0.11604	0.174176	0.68504		0.0682817	-0.0518277	0.188391	0.254428
LOC100507657	0.197273	0.0776666	0.316879	0.00212298		0.120199	-0.0497134	0.290111	0.158668		0.156963	0.0517863	0.262139	0.00482493		0.153155	0.0692695	0.237041	0.000819334
LOC100652871	-0.178481	-0.394239	0.0372767	0.10139		-0.275909	-0.537636	-0.0141823	0.0395099		-0.0965727	-0.286794	0.0936484	0.307694		-0.090121	-0.250073	0.069831	0.258595
LOC100996318	-0.204293	-0.383375	-0.0252104	0.0267829		-0.164884	-0.399982	0.070214	0.162153		-0.122409	-0.282996	0.0381778	0.129845		-0.128791	-0.261206	0.00362398	0.0561793
LOC100996342	-0.203488	-0.37519	-0.0317849	0.0218245		-0.164054	-0.390359	0.0622515	0.148959		-0.0851465	-0.243164	0.0728707	0.279499		-0.0654032	-0.199307	0.0685007	0.326077
LOC100996447	-0.0976986	-0.264324	0.068927	0.24016		-0.267239	-0.454279	-0.0801999	0.00667099		-0.0769498	-0.220227	0.0663276	0.281054		-0.0304767	-0.153401	0.092448	0.615937
LOC100996549	-0.170436	-0.318414	-0.0224578	0.0254667		-0.139667	-0.3339	0.0545655	0.152149		-0.0677228	-0.203666	0.0682202	0.316688		-0.0680221	-0.181951	0.0459065	0.231875
LOC100996664	0.361912	0.205459	0.518364	5.35349e-05		0.15415	-0.0987717	0.407071	0.222549		0.246024	0.0940608	0.397986	0.00249393		0.227065	0.103569	0.350561	0.000763551
LOC100996694	-0.10077	-0.241829	0.04029	0.154749		-0.0534205	-0.234489	0.127648	0.550931		-0.122683	-0.23889	-0.00647661	0.0392418		-0.0758575	-0.17757	0.0258544	0.138006
LOC100996701	-0.254732	-0.429876	-0.0795876	0.00585833		-0.129307	-0.373853	0.115239	0.288411		-0.162227	-0.322165	-0.00228848	0.0470144		-0.139651	-0.27561	-0.00369104	0.0444707
LOC100996720	0.16576	0.017018	0.314502	0.0301961		0.036039	-0.16484	0.236918	0.716337		0.0676696	-0.0682769	0.203616	0.317074		0.038281	-0.0776314	0.154193	0.504739
LOC100996813	0.156052	-0.0357423	0.347847	0.106866		0.152812	-0.0906105	0.396234	0.209333		0.205733	0.0525531	0.358912	0.010231		0.123247	-0.0141936	0.260688	0.0769322
LOC101060445	0.197469	0.00359468	0.391343	0.0461619		0.136852	-0.117017	0.390722	0.279305		0.11611	-0.0564081	0.288629	0.179201		0.102596	-0.0426174	0.24781	0.159179
LOC101559451	0.118878	-0.0600028	0.297759	0.184563		0.224173	0.0105269	0.437819	0.0403732		0.0924355	-0.0616507	0.246522	0.22972		0.155066	0.0353274	0.274805	0.0129392
LOC101926905	0.117587	-0.0785085	0.313682	0.229912		0.210512	-0.027109	0.448133	0.0803696		0.150338	-0.0122011	0.312877	0.0685554		0.165578	0.0344103	0.296745	0.0151491
LOC101926913	-0.151263	-0.344914	0.0423886	0.120984		0.0198477	-0.231843	0.271539	0.87299		-0.186645	-0.344485	-0.028804	0.0220932		-0.164885	-0.296881	-0.0328897	0.016134
LOC101926955	-0.104089	-0.251678	0.0434993	0.159895		-0.122165	-0.306896	0.0625664	0.186658		-0.13996	-0.259561	-0.0203599	0.0233866		-0.0937755	-0.19839	0.0108385	0.0770365
LOC101927027	0.299003	0.0757514	0.522254	0.0104228		0.130594	-0.17768	0.438868	0.393373		0.195273	-0.00605754	0.396603	0.0568284		0.141524	-0.0314805	0.314528	0.105069
LOC101927038	-0.279963	-0.479219	-0.0807062	0.00751836		-0.12307	-0.400708	0.154568	0.37209		-0.18138	-0.362164	-0.000595785	0.0492979		-0.141959	-0.296158	0.0122404	0.0697835
LOC101927045	-0.25288	-0.406475	-0.099285	0.00215649		-0.274513	-0.474827	-0.0741989	0.00893718		-0.176843	-0.316728	-0.0369577	0.0150145		-0.149437	-0.267528	-0.031345	0.0149262
LOC101927142	-0.0791751	-0.220534	0.0621834	0.261353		-0.00276974	-0.182926	0.177387	0.975131		-0.133448	-0.246395	-0.0205004	0.0221945		-0.0783716	-0.178573	0.02183	0.120515
LOC101927143	-0.202092	-0.381191	-0.022992	0.0283422		-0.252376	-0.475568	-0.0291849	0.0280359		-0.141964	-0.299927	0.0159983	0.0763132		-0.114465	-0.248525	0.0195956	0.0913491
LOC101927151	0.0670404	-0.0564151	0.190496	0.275853		0.0357011	-0.120851	0.192253	0.644409		0.105882	0.00567133	0.206092	0.0390933		0.0771448	-0.00919098	0.163481	0.0779314
LOC101927153	-0.225	-0.501964	0.0519634	0.107386		-0.375753	-0.707698	-0.0438067	0.027882		-0.233899	-0.465746	-0.00205158	0.0481345		-0.290642	-0.468867	-0.112416	0.00234324
LOC101927159	-0.218791	-0.40576	-0.0318223	0.0233901		-0.245963	-0.483298	-0.00862881	0.0427222		-0.219613	-0.373756	-0.0654689	0.00680913		-0.139823	-0.277951	-0.00169514	0.0474294
LOC101927165	-0.19532	-0.37462	-0.0160209	0.0338002		-0.119206	-0.35682	0.118407	0.313349		-0.175998	-0.328179	-0.0238172	0.0249172		-0.144885	-0.273992	-0.0157789	0.029147
LOC101927216	-0.119796	-0.268585	0.028994	0.110419		-0.104065	-0.293954	0.0858237	0.271548		-0.133582	-0.256827	-0.0103374	0.0346376		0.0187129	-0.0771069	0.114533	0.692511
LOC101927230	0.103654	-0.0385834	0.245891	0.146906		0.041987	-0.141298	0.225272	0.642914		0.133812	0.0180559	0.249568	0.0249774		0.0696572	-0.0337569	0.173071	0.178861
LOC101927257	-0.149491	-0.295929	-0.00305342	0.0457025		-0.0251635	-0.220719	0.170392	0.794277		-0.105697	-0.234105	0.0227106	0.103014		-0.0657929	-0.176607	0.0450216	0.234431
LOC101927281	-0.0752638	-0.193712	0.043184	0.203983		-0.146589	-0.287914	-0.0052643	0.0425561		-0.0975307	-0.195112	5.05297e-05	0.0501111		-0.064053	-0.148759	0.0206528	0.132813
LOC101927329	0.0113777	-0.112009	0.134765	0.851725		0.0545429	-0.0979645	0.20705	0.470369		0.0463171	-0.0579676	0.150602	0.37117		0.08641	0.00336148	0.169459	0.0419602
LOC101927331	-0.0959134	-0.239584	0.0477576	0.182633		-0.214303	-0.380177	-0.0484283	0.0131338		-0.0437928	-0.169661	0.0820757	0.482406		-0.0141499	-0.121217	0.0929172	0.788847
LOC101927355	-0.274831	-0.465086	-0.0845764	0.0061595		-0.18505	-0.44628	0.0761796	0.158121		-0.22563	-0.390587	-0.0606722	0.00905369		-0.149125	-0.295506	-0.0027441	0.046121
LOC101927367	0.171859	0.0025887	0.34113	0.0468148		0.0734399	-0.150989	0.297869	0.508624		0.175432	0.0350357	0.315828	0.016105		0.160924	0.0448101	0.277037	0.0082733
LOC101927439	-0.160901	-0.281393	-0.0404092	0.0106267		-0.0790432	-0.244764	0.0866776	0.337377		-0.139534	-0.242416	-0.0366515	0.00958734		-0.122858	-0.208714	-0.0370016	0.00659774
LOC101927478	-0.140438	-0.275978	-0.00489827	0.0427629		-0.107566	-0.284486	0.069353	0.223645		-0.117075	-0.233653	-0.000497736	0.0490921		-0.0529113	-0.156327	0.0505044	0.304013
LOC101927488	-0.0563387	-0.241564	0.128886	0.538747		-0.261844	-0.471932	-0.0517555	0.0163526		-0.0901678	-0.246172	0.0658366	0.246766		-0.121082	-0.247859	0.00569506	0.0604861
LOC101927505	-0.13713	-0.288349	0.0140886	0.0738355		-0.0676333	-0.265347	0.130081	0.489736		-0.177522	-0.296785	-0.0582586	0.0049222		-0.131097	-0.235512	-0.0266826	0.0156502
LOC101927598	0.168345	-0.0259221	0.362611	0.0868479		0.137312	-0.112248	0.386872	0.269682		0.121461	-0.0475462	0.290468	0.152369		0.167275	0.0336895	0.300861	0.0159029
LOC101927613	0.317278	-0.00581309	0.640369	0.0539907		0.482103	0.0931842	0.871022	0.016887		0.190851	-0.0954989	0.477201	0.18333		0.182278	-0.05733	0.421885	0.130585
LOC101927636	-0.209813	-0.399611	-0.020016	0.0314418		-0.0307344	-0.287076	0.225607	0.808017		-0.0879487	-0.261084	0.0851867	0.307423		-0.105128	-0.248558	0.0383025	0.144666
LOC101927686	0.169653	0.0611314	0.278175	0.00334117		0.11438	-0.0368341	0.265595	0.132699		0.160442	0.0711403	0.249744	0.000960561		0.164489	0.0979308	0.231048	2.18012e-05
LOC101927687	-0.186883	-0.32958	-0.0441872	0.0120514		-0.0861716	-0.282132	0.109789	0.375863		-0.123225	-0.251472	0.00502232	0.059042		-0.0902196	-0.20028	0.0198411	0.104384
LOC101927701	-0.0643242	-0.24495	0.116302	0.472244		-0.272211	-0.474547	-0.0698751	0.0101177		-0.0587819	-0.213311	0.0957468	0.442874		-0.000623447	-0.132455	0.131209	0.992349
LOC101927721	-0.161267	-0.335694	0.0131599	0.068663		-0.116053	-0.342253	0.110148	0.302702		-0.152528	-0.29991	-0.00514674	0.0429908		-0.0864337	-0.216052	0.0431844	0.183115
LOC101927723	0.169642	-0.0226012	0.361884	0.0815035		0.237121	0.000959365	0.473282	0.0491358		0.138738	-0.0267529	0.30423	0.0970878		0.139374	0.00261485	0.276133	0.0460464
LOC101927740	0.106324	-0.0465609	0.259208	0.165591		0.135931	-0.0543094	0.326172	0.154668		0.116157	-0.0119095	0.244224	0.0737837		0.118763	0.0136636	0.223863	0.0281326
LOC101927745	0.153062	0.00285082	0.303274	0.0460746		0.254249	0.0782069	0.430292	0.00616868		0.127741	-0.00141876	0.2569	0.0524043		0.0886546	-0.0228701	0.200179	0.114808
LOC101927768	0.0656523	-0.0667512	0.198056	0.318909		0.170226	0.0152128	0.32524	0.0324947		0.0828032	-0.0282401	0.193846	0.138068		0.0932046	0.00241348	0.183996	0.0445801
LOC101927770	-0.185465	-0.418514	0.0475843	0.114421		-0.119454	-0.419541	0.180634	0.422205		-0.21443	-0.40642	-0.0224392	0.0298612		-0.192395	-0.352609	-0.0321818	0.0202757
LOC101927814	0.10538	-0.0722162	0.282976	0.234702		0.0518604	-0.174226	0.277946	0.642476		0.14514	-0.000736405	0.291017	0.0510926		0.143032	0.0230875	0.262977	0.021087
LOC101927841	-0.0418063	-0.304747	0.221135	0.747378		-0.243479	-0.558568	0.0716102	0.12486		-0.08485	-0.308182	0.138483	0.443429		-0.180212	-0.35802	-0.00240437	0.0471742
LOC101927902	0.205035	-0.0161341	0.426203	0.0679598		0.105967	-0.183547	0.395481	0.460135		0.195519	0.00889612	0.382141	0.0406584		0.106222	-0.0585016	0.270946	0.197534
LOC101927975	0.077252	-0.137088	0.291592	0.46696		0.205756	-0.0523611	0.463873	0.113845		0.140228	-0.0372704	0.317725	0.116971		0.17264	0.0305672	0.314713	0.0189591
LOC101928020	0.338474	0.184349	0.492598	0.000103937		0.10586	-0.141077	0.352796	0.387815		0.168232	0.00862898	0.327835	0.0395312		0.122744	-0.0147267	0.260214	0.0781429
LOC101928053	0.0444962	-0.164428	0.25342	0.666361		0.270242	0.0299489	0.510536	0.0288285		0.0961567	-0.0796391	0.271953	0.27245		0.0647364	-0.0848603	0.214333	0.383409
LOC101928081	-0.171697	-0.339861	-0.00353272	0.0456716		-0.139672	-0.358167	0.078822	0.201344		-0.161063	-0.302938	-0.0191882	0.0274682		-0.164973	-0.279395	-0.0505506	0.00624612
LOC101928111	0.035893	-0.143582	0.215368	0.685529		0.0541573	-0.169276	0.27759	0.623816		0.154322	0.011715	0.296929	0.0349056		0.0814912	-0.0449606	0.207943	0.197808
LOC101928114	0.00686846	-0.165137	0.178874	0.935471		-0.29264	-0.559081	-0.0261985	0.0324672		0.00686846	-0.165137	0.178874	0.935471		0.0159388	-0.108336	0.140213	0.794937
LOC101928131	-0.144098	-0.282494	-0.00570097	0.0418288		-0.0309293	-0.216081	0.154222	0.735076		-0.122723	-0.24138	-0.00406574	0.0431141		-0.0408303	-0.147349	0.065688	0.439414
LOC101928152	0.0798006	-0.231289	0.39089	0.60382		0.550272	0.221422	0.879122	0.00186847		0.062216	-0.20448	0.328912	0.636853		0.0955893	-0.127546	0.318724	0.388143
LOC101928185	-0.242073	-0.375196	-0.10895	0.000852917		-0.179982	-0.369725	0.00976008	0.0621569		-0.124737	-0.254973	0.00549895	0.0598058		-0.101075	-0.211614	0.0094645	0.0715933
LOC101928201	-0.199034	-0.457983	0.0599142	0.126795		-0.0390893	-0.375038	0.296859	0.813576		-0.20598	-0.423408	0.0114481	0.0624724		-0.204912	-0.383827	-0.0259959	0.026234
LOC101928202	0.0749069	-0.112343	0.262157	0.419935		0.0776384	-0.156617	0.311894	0.503245		0.113656	-0.0427355	0.270048	0.147978		0.13108	0.00345834	0.258702	0.0444803
LOC101928231	-0.134357	-0.308226	0.039513	0.124853		-0.122265	-0.343327	0.0987972	0.267249		-0.166976	-0.308649	-0.0253032	0.0224959		-0.112302	-0.236228	0.0116235	0.0740246
LOC101928316	0.144968	0.0130288	0.276908	0.0324058		0.126498	-0.0451256	0.298122	0.142507		0.124596	0.0116429	0.23755	0.031781		0.103759	0.00815808	0.19936	0.0344128
LOC101928346	0.157017	-0.0949823	0.409016	0.212656		-0.0527492	-0.374944	0.269446	0.740155		0.179035	-0.0321113	0.390181	0.0935046		0.189614	0.0167121	0.362516	0.0327117
LOC101928359	0.0805591	-0.0642497	0.225368	0.264522		0.0220347	-0.162279	0.206348	0.808559		0.0729872	-0.0507269	0.196701	0.237331		0.122719	0.0263489	0.21909	0.0143643
LOC101928392	0.0724013	-0.0510259	0.195828	0.239961		0.0391847	-0.117747	0.196116	0.613442		0.116613	0.0177616	0.215465	0.0223837		0.0756964	-0.0111284	0.162521	0.0850429
LOC101928395	0.215865	0.0223502	0.409381	0.0300485		0.306	0.0711952	0.540805	0.0124357		0.160657	-0.00871503	0.33003	0.0621611		0.109276	-0.036957	0.255508	0.137262
LOC101928404	-0.1597	-0.355251	0.0358512	0.105626		-0.0618827	-0.316028	0.192262	0.62224		-0.173476	-0.336012	-0.0109409	0.0372848		-0.0703714	-0.216024	0.0752814	0.331256
LOC101928408	0.239305	0.0369951	0.441614	0.0220545		0.162034	-0.107509	0.431576	0.228776		0.19315	0.0179014	0.368399	0.0319142		0.112151	-0.0425036	0.266806	0.148824
LOC101928416	0.118242	0.00469337	0.23179	0.0418031		0.142453	0.000175353	0.28473	0.0497364		0.0898164	-0.00906078	0.188694	0.073376		0.0564636	-0.0292097	0.142137	0.188119
LOC101928436	0.0807695	-0.135595	0.297134	0.451337		0.286831	0.0371443	0.536518	0.0258202		0.0771615	-0.107721	0.262044	0.400331		0.11069	-0.041673	0.263053	0.148114
LOC101928565	0.14741	-0.080877	0.375696	0.196946		0.0922726	-0.198638	0.383183	0.521626		0.196519	0.0095179	0.383519	0.0400859		0.0812392	-0.0859447	0.248423	0.328525
LOC101928570	0.102709	-0.0552486	0.260666	0.193926		0.183619	-0.00683924	0.374078	0.0582402		0.149817	0.0225901	0.277045	0.0226055		0.0459861	-0.0703897	0.162362	0.425569
LOC101928591	-0.12858	-0.235181	-0.0219793	0.0197763		-0.0812565	-0.22413	0.0616166	0.254235		-0.105776	-0.197831	-0.0137198	0.0257877		-0.155453	-0.216335	-0.0945719	1.36765e-05
LOC101928597	-0.24947	-0.44609	-0.0528497	0.0146872		-0.0891618	-0.359125	0.180802	0.504718		-0.16475	-0.340928	0.0114287	0.0657274		-0.118726	-0.27001	0.0325576	0.119313
LOC101928600	-0.259102	-0.494216	-0.0239876	0.0319319		0.00307802	-0.314648	0.320804	0.984328		-0.275677	-0.467262	-0.0840925	0.00633729		-0.18884	-0.358663	-0.0190166	0.0305302
LOC101928617	0.167725	-0.0671202	0.40257	0.154851		0.0150571	-0.288224	0.318338	0.919821		0.201891	0.00806895	0.395712	0.0417488		0.129692	-0.0392706	0.298654	0.127293
LOC101928700	0.215648	0.0400419	0.391255	0.0178408		0.0986889	-0.139934	0.337312	0.404556		0.129895	-0.0285841	0.288375	0.104421		0.152702	0.0251172	0.280286	0.0206592
LOC101928711	0.223145	0.0569526	0.389338	0.0102508		0.182671	-0.0392973	0.404639	0.103085		0.230207	0.096443	0.36397	0.00144696		0.207175	0.0975618	0.316789	0.000575563
LOC101928765	-0.136794	-0.276334	0.00274588	0.0543787		-0.175269	-0.348537	-0.00200038	0.0475784		-0.107088	-0.227976	0.0137989	0.0803896		-0.0417095	-0.148232	0.0648132	0.429748
LOC101928775	0.129376	-0.0219697	0.280722	0.0909858		0.120516	-0.0724921	0.313524	0.211712		0.0774892	-0.0555998	0.210578	0.243386		0.139542	0.0373811	0.241703	0.00913952
LOC101928812	0.225929	0.00885337	0.443004	0.0419036		0.204502	-0.0759198	0.484923	0.146625		0.173894	-0.0148302	0.362618	0.0695546		0.116332	-0.0466101	0.279275	0.154988
LOC101928817	-0.0870333	-0.257933	0.0838661	0.306219		-0.00869146	-0.225657	0.208274	0.935265		-0.0777881	-0.223938	0.0683613	0.285306		-0.134522	-0.249588	-0.0194559	0.0235113
LOC101928845	-0.0558895	-0.218807	0.107028	0.488506		0.197704	0.00715543	0.388252	0.0425		0.0129395	-0.127709	0.153588	0.852063		0.022741	-0.0957749	0.141257	0.697602
LOC101928847	-0.118405	-0.290278	0.0534684	0.169476		-0.0615978	-0.281827	0.158631	0.571697		-0.161187	-0.300513	-0.0218601	0.0248722		-0.0963568	-0.219532	0.0268181	0.120452
LOC101928865	0.343607	0.0886661	0.598547	0.00999622		0.109359	-0.245241	0.463959	0.533143		0.190145	-0.0443153	0.424605	0.107963		0.09517	-0.108798	0.299138	0.347825
LOC101928912	-0.166296	-0.301464	-0.0311291	0.0176492		-0.0221593	-0.207954	0.163636	0.809004		-0.0788087	-0.203055	0.0454373	0.204761		-0.0869759	-0.189705	0.0157531	0.0939715
LOC101928924	-0.215291	-0.439948	0.00936643	0.0596727		-0.231784	-0.516515	0.0529474	0.1067		-0.20573	-0.39503	-0.0164303	0.034189		-0.190707	-0.347724	-0.03369	0.0190119
LOC101928940	-0.190725	-0.339408	-0.0420411	0.0137316		-0.0436609	-0.249167	0.161845	0.667127		-0.143354	-0.274148	-0.0125606	0.0328033		-0.102323	-0.215457	0.0108115	0.0745601
LOC101928943	-0.127252	-0.311027	0.0565224	0.167372		-0.265279	-0.479668	-0.0508907	0.0170663		-0.138577	-0.292607	0.0154537	0.0760194		-0.118528	-0.248386	0.0113306	0.0720734
LOC101928978	-0.0303272	-0.185189	0.124535	0.691705		-0.19038	-0.369953	-0.0108064	0.0384801		-0.0678267	-0.19833	0.0626763	0.296566		-0.0517564	-0.16234	0.0588275	0.346366
LOC101929007	-0.251911	-0.522669	0.0188473	0.0670291		-0.124593	-0.479429	0.230244	0.478419		-0.249942	-0.476873	-0.0230105	0.0320221		-0.267448	-0.448615	-0.08628	0.00524088
LOC101929023	-0.101918	-0.282012	0.0781772	0.256547		-0.236422	-0.447771	-0.0250725	0.0296249		-0.0659653	-0.221756	0.0898253	0.3936		-0.0611632	-0.192356	0.0700292	0.348214
LOC101929058	0.201534	0.0266264	0.376443	0.0254122		0.0807376	-0.155282	0.316757	0.489731		0.146967	-0.00675688	0.300692	0.0602415		0.119295	-0.0111505	0.249741	0.0715519
LOC101929095	-0.0706461	-0.193533	0.0522407	0.249247		-0.154186	-0.29964	-0.0087314	0.0385055		-0.0872919	-0.189809	0.0152256	0.0922		-0.0388969	-0.128665	0.0508708	0.382795
LOC101929117	0.147101	0.0109383	0.283265	0.0351894		0.0223353	-0.160941	0.205611	0.804928		0.142117	0.0281823	0.256053	0.0162746		0.0979178	-0.00182609	0.197662	0.0540632
LOC101929129	-0.141509	-0.268857	-0.0141619	0.030637		-0.130219	-0.295278	0.0348402	0.11746		-0.104963	-0.216453	0.00652699	0.064024		-0.0458953	-0.144338	0.0525475	0.348211
LOC101929140	0.192534	-0.0246353	0.409703	0.0801604		0.20757	-0.0669936	0.482133	0.132902		0.254492	0.0836479	0.425335	0.00489377		0.180302	0.0293708	0.331232	0.0208797
LOC101929229	-0.153656	-0.277294	-0.0300172	0.0166331		-0.0814675	-0.249068	0.0861334	0.328375		-0.103853	-0.214125	0.0064186	0.0639346		-0.108641	-0.198507	-0.0187746	0.0195238
LOC101929248	0.216088	0.0091086	0.423067	0.0413165		0.202954	-0.06369	0.469598	0.130386		0.214529	0.0420811	0.386977	0.0165352		0.186604	0.0419946	0.331213	0.0132332
LOC101929258	-0.0850984	-0.236191	0.065994	0.258764		0.0894193	-0.100175	0.279014	0.34272		-0.132527	-0.254937	-0.0101177	0.034827		-0.0913368	-0.19757	0.0148968	0.0892245
LOC101929270	0.18228	0.0234758	0.341084	0.0259312		0.066585	-0.147886	0.281056	0.53043		0.0851554	-0.0596726	0.229983	0.238879		0.0814193	-0.0400036	0.202842	0.180765
LOC101929307	-0.201397	-0.405828	0.00303466	0.053273		-0.0813073	-0.351646	0.189032	0.54327		-0.182848	-0.356445	-0.00925036	0.039667		-0.0952644	-0.248934	0.0584049	0.214919
LOC101929447	0.272702	0.0531248	0.49228	0.0166998		0.340549	0.0669325	0.614166	0.016488		0.214062	0.0226485	0.405476	0.0296662		0.126642	-0.0422372	0.295522	0.135939
LOC101929457	-0.268548	-0.533053	-0.0040435	0.0468161		-0.0811417	-0.433189	0.270906	0.640886		-0.214324	-0.443111	0.0144623	0.0652775		-0.195205	-0.386373	-0.0040375	0.0456493
LOC101929468	-0.157089	-0.279623	-0.0345543	0.013782		-0.101594	-0.267049	0.0638614	0.219204		-0.111651	-0.220421	-0.00288117	0.0445983		-0.13486	-0.219082	-0.0506386	0.00273829
LOC101929470	0.181675	0.0540915	0.309259	0.00683524		0.133209	-0.040383	0.306801	0.127392		0.175318	0.0704183	0.280217	0.00188879		0.136007	0.0446964	0.227318	0.00489679
LOC101929498	-0.116948	-0.229311	-0.00458428	0.041901		-0.07991	-0.227438	0.0676183	0.277045		-0.0553284	-0.15667	0.0460131	0.273326		-0.0548352	-0.139706	0.0300355	0.19669
LOC101929518	0.205199	-0.012351	0.422748	0.0635543		0.284307	0.0172366	0.551378	0.0377455		0.0864496	-0.108758	0.281657	0.372532		0.0771804	-0.0873692	0.24173	0.34534
LOC101929532	0.109455	-0.107274	0.326185	0.310186		0.335446	0.0916243	0.579267	0.0087017		0.0392707	-0.149175	0.227716	0.673101		0.0909798	-0.064848	0.246808	0.242113
LOC101929542	-0.049654	-0.240504	0.141196	0.5987		-0.269483	-0.485538	-0.0534271	0.01628		-0.0214478	-0.185524	0.142628	0.791092		-0.00050063	-0.13921	0.138209	0.994161
LOC101929563	0.162653	-0.0432069	0.368513	0.11693		0.188181	-0.0700402	0.446402	0.146896		0.194111	0.0254074	0.362815	0.0256029		0.129519	-0.0179468	0.276984	0.0828685
LOC101929586	0.154454	0.00764969	0.301257	0.0398731		0.16585	-0.0208866	0.352587	0.0796487		0.180356	0.0635372	0.297175	0.00369692		0.193369	0.105728	0.28101	9.8069e-05
LOC101929596	-0.119804	-0.23282	-0.00678944	0.0384975		-0.0815743	-0.230254	0.0671057	0.271013		-0.0892879	-0.187985	0.00940907	0.0744902		-0.0573808	-0.142761	0.0279991	0.179808
LOC101929662	-0.135673	-0.31753	0.046184	0.137886		-0.0789257	-0.312638	0.154786	0.495256		-0.200682	-0.343532	-0.0578314	0.00752578		-0.114829	-0.244397	0.0147392	0.0802632
LOC101929680	0.12238	-0.0596974	0.304458	0.179765		0.223156	0.00476993	0.441543	0.0455068		0.0944487	-0.0624726	0.25137	0.228215		0.0551916	-0.0790977	0.189481	0.407466
LOC101929709	-0.102073	-0.297078	0.092933	0.293204		-0.0686875	-0.315161	0.177786	0.57309		-0.179541	-0.335606	-0.023477	0.0256232		-0.119783	-0.256201	0.0166341	0.0829463
LOC101929715	-0.241364	-0.480962	-0.00176619	0.0484416		-0.303947	-0.602181	-0.00571275	0.0460394		-0.193725	-0.400789	0.0133403	0.0656065		-0.139364	-0.3172	0.038472	0.119822
LOC101929762	0.115093	-0.0567286	0.286914	0.181209		0.0740975	-0.145118	0.293313	0.494866		0.0530508	-0.097477	0.203579	0.476801		0.125392	0.00632959	0.244454	0.0396887
LOC101929866	-0.449877	-0.863418	-0.0363365	0.0340256		-0.23644	-0.786949	0.314069	0.38694		-0.316815	-0.680722	0.0470912	0.085463		-0.432592	-0.711416	-0.153769	0.00355358
LOC101929927	-0.145772	-0.244733	-0.0468107	0.00532798		-0.0326086	-0.173422	0.108205	0.639318		-0.10966	-0.197412	-0.0219076	0.0160971		-0.073013	-0.150199	0.00417295	0.0628411
LOC101930023	-0.290672	-0.577348	-0.00399607	0.0470894		-0.189476	-0.565605	0.186653	0.31139		-0.391002	-0.608243	-0.173761	0.000943822		-0.0367716	-0.200039	0.126495	0.648497
LOC101930370	0.183157	0.0174629	0.34885	0.0314513		0.148224	-0.0686045	0.365052	0.17268		0.176707	0.0381728	0.31524	0.0142172		0.0955177	-0.0292921	0.220327	0.128378
LOC102467225	0.106882	-0.029572	0.243336	0.119996		0.100753	-0.072543	0.274049	0.244053		0.148861	0.0408094	0.256913	0.00861986		0.0905389	-0.00651844	0.187596	0.0663538
LOC102723321	-0.166819	-0.316407	-0.01723	0.0300911		-0.0672226	-0.268119	0.133674	0.49918		-0.0832126	-0.218733	0.0523078	0.219206		-0.0775531	-0.191299	0.0361932	0.173772
LOC102723323	-0.174378	-0.321821	-0.0269362	0.0220725		-0.0609802	-0.261136	0.139175	0.538084		-0.138484	-0.266561	-0.0104081	0.0350435		-0.0849594	-0.197324	0.027405	0.13285
LOC102723324	0.0860808	-0.158347	0.330509	0.477123		0.330061	0.0493627	0.610759	0.0227847		0.0968722	-0.111141	0.304885	0.348731		0.103671	-0.0702924	0.277635	0.232732
LOC102723427	0.148961	0.0311523	0.26677	0.0149979		0.0173507	-0.145432	0.180133	0.828957		0.0695569	-0.0392293	0.178343	0.201247		0.0731824	-0.0171629	0.163528	0.108363
LOC102723505	-0.214621	-0.368	-0.0612433	0.00773789		-0.119005	-0.330759	0.0927487	0.259777		-0.171448	-0.305228	-0.0376686	0.0138102		-0.111054	-0.22939	0.00728143	0.0648238
LOC102723526	-0.251606	-0.602305	0.099093	0.153048		-0.400231	-0.827092	0.0266307	0.0650543		-0.326685	-0.612257	-0.0411122	0.0263948		-0.276585	-0.517587	-0.0355829	0.025953
LOC102723536	0.205789	0.0363869	0.375191	0.018991		0.00206608	-0.2305	0.234633	0.985628		0.0881431	-0.0681207	0.244407	0.258066		0.0425276	-0.0914385	0.176494	0.52128
LOC102723539	0.0784355	-0.125541	0.282412	0.437979		0.291914	0.0600865	0.523741	0.0153798		0.179229	0.0162971	0.342161	0.0322206		0.133345	-0.00688695	0.273577	0.0615556
LOC102723544	-0.194254	-0.354748	-0.0337597	0.0193929		-0.204611	-0.41064	0.001418	0.0514948		-0.114946	-0.25982	0.0299281	0.11547		-0.0575026	-0.183381	0.0683757	0.357873
LOC102723591	-0.192643	-0.376268	-0.00901901	0.0404008		-0.047322	-0.293072	0.198428	0.696586		-0.112338	-0.276193	0.0515167	0.171469		-0.0649598	-0.20578	0.0758609	0.353244
LOC102723594	-0.22962	-0.359037	-0.100203	0.00108483		-0.172042	-0.355282	0.0111978	0.0647104		-0.181249	-0.295842	-0.0666556	0.00303504		-0.0985009	-0.204994	0.00799224	0.0685507
LOC102723649	-0.0786025	-0.211007	0.0538017	0.234481		0.00359705	-0.165595	0.172789	0.965615		-0.110078	-0.218566	-0.00159028	0.0469433		-0.0427427	-0.13956	0.0540746	0.374006
LOC102723740	0.0733878	-0.0645712	0.211347	0.285569		0.0570533	-0.117057	0.231164	0.508039		0.0514697	-0.0674983	0.170438	0.383522		0.110232	0.01744	0.203023	0.0215383
LOC102723763	0.0888534	-0.0904043	0.268111	0.319078		0.0813612	-0.143916	0.306639	0.466053		0.0999571	-0.0516103	0.251524	0.187838		0.141508	0.0210205	0.261996	0.0229326
LOC102723768	0.119201	-0.0301402	0.268543	0.113395		0.132628	-0.0552725	0.320528	0.159566		0.0955146	-0.0331439	0.224173	0.139752		0.112611	0.00815879	0.217064	0.0355394
LOC102723809	0.210139	0.0396919	0.380585	0.0174355		0.0313833	-0.202931	0.265697	0.786079		0.0932473	-0.0640321	0.250527	0.235081		0.0673104	-0.0663927	0.201014	0.311693
LOC102723824	0.0218252	-0.119142	0.162792	0.753776		-0.0109289	-0.186912	0.165055	0.899807		0.113726	0.000739286	0.226713	0.0486145		0.0721573	-0.0262318	0.170546	0.144438
LOC102723828	0.18263	-0.0146958	0.379955	0.0683886		0.263546	0.0227833	0.504308	0.0330105		0.109283	-0.0650104	0.283577	0.209868		0.0653799	-0.0838498	0.21461	0.377605
LOC102723846	0.0924647	-0.0471586	0.232088	0.186055		0.222522	0.06419	0.380854	0.00750411		0.0316794	-0.0910585	0.154417	0.601595		0.0302696	-0.0732253	0.133765	0.554365
LOC102723854	-0.163987	-0.327888	-8.61363e-05	0.0498874		-0.103625	-0.318624	0.111375	0.332407		-0.0927544	-0.238757	0.0532478	0.204068		-0.0644219	-0.188855	0.0600111	0.298402
LOC102723876	-0.167834	-0.334408	-0.0012588	0.0484029		-0.00579987	-0.228124	0.216525	0.957815		-0.120626	-0.266374	0.025121	0.101228		-0.0871688	-0.211848	0.0375101	0.163428
LOC102724001	0.159957	-0.0171496	0.337065	0.0749462		0.12403	-0.104576	0.352635	0.276271		0.115357	-0.0389296	0.269644	0.137056		0.145113	0.0214111	0.268815	0.0230795
LOC102724124	0.0359812	-0.077217	0.149179	0.520747		0.00199828	-0.140137	0.144133	0.977258		0.0753445	-0.0180392	0.168728	0.109704		0.0924713	0.017855	0.167088	0.0169117
LOC102724162	0.118996	-0.104878	0.34287	0.285944		0.179844	-0.0965515	0.45624	0.19363		0.205139	0.0256824	0.384596	0.0264981		0.180308	0.029981	0.330635	0.0204119
LOC102724180	0.115693	-0.0219741	0.253361	0.0963147		0.0874354	-0.0896224	0.264493	0.320856		0.121451	0.00657927	0.236323	0.0389762		0.0898296	-0.00896612	0.188625	0.0731121
LOC102724188	0.0368798	-0.106991	0.18075	0.604073		0.186447	0.0207464	0.352147	0.0287539		0.0686476	-0.0523988	0.189694	0.255556		0.0584728	-0.0436918	0.160637	0.251303
LOC102724194	-0.129238	-0.267271	0.00879499	0.065414		-0.194712	-0.361697	-0.0277272	0.0238441		-0.115903	-0.233421	0.00161601	0.0530257		-0.0372714	-0.142282	0.0677391	0.47371
LOC102724329	0.0679989	-0.105116	0.241113	0.428302		0.247236	0.0502819	0.44419	0.0156687		0.127647	-0.0142304	0.269524	0.0760108		0.0579659	-0.0667005	0.182632	0.34948
LOC102724333	-0.0727149	-0.278669	0.133239	0.476018		0.281634	0.0457092	0.517559	0.0209632		0.0134645	-0.164461	0.19139	0.878073		-0.0104157	-0.160659	0.139827	0.888229
LOC102724418	-0.201724	-0.375539	-0.0279092	0.0244549		-0.112887	-0.345765	0.11999	0.329679		-0.155662	-0.307254	-0.00407086	0.0445275		-0.116602	-0.246656	0.0134513	0.0769816
LOC102724420	-0.207435	-0.368346	-0.0465236	0.0133151		-0.171984	-0.385561	0.041594	0.110369		-0.137734	-0.282014	0.00654563	0.0605991		-0.104798	-0.228118	0.0185218	0.0928114
LOC102724467	-0.181156	-0.339601	-0.0227112	0.0264706		-0.0513318	-0.265782	0.163118	0.628131		-0.0978001	-0.24103	0.0454293	0.173154		-0.0542161	-0.177445	0.0690127	0.375625
LOC102724533	-0.21009	-0.395972	-0.0242083	0.0281032		-0.131766	-0.378916	0.115383	0.284514		-0.201316	-0.356811	-0.0458211	0.0129617		-0.174649	-0.305057	-0.0442424	0.0104251
LOC102724566	-0.183963	-0.344028	-0.0238971	0.0257572		-0.185553	-0.391549	0.0204439	0.075685		-0.158861	-0.29576	-0.0219613	0.0244717		-0.106953	-0.226564	0.0126581	0.0777333
LOC102724577	-0.244698	-0.40889	-0.0805067	0.0048761		-0.233777	-0.451568	-0.0159869	0.0362908		-0.247729	-0.379132	-0.116325	0.000590991		-0.174838	-0.294052	-0.0556247	0.00550571
LOC102724589	0.130253	-0.0659723	0.326479	0.185059		0.271768	0.0415827	0.501954	0.0222831		0.0500406	-0.12226	0.222341	0.557126		0.0710077	-0.0728523	0.214868	0.321083
LOC102724651	0.0873694	-0.0630411	0.23778	0.244465		0.207311	0.0321868	0.382436	0.0219593		0.0680303	-0.0613548	0.197416	0.291072		0.0798341	-0.0273648	0.187033	0.138555
LOC102724710	-0.161575	-0.292942	-0.0302079	0.0176785		-0.0741757	-0.252714	0.104363	0.402446		-0.0749295	-0.195826	0.0459672	0.215027		-0.0650701	-0.166987	0.0368463	0.201882
LOC102724776	-0.0948818	-0.238303	0.0485397	0.186498		-0.0878492	-0.26915	0.093452	0.329877		-0.136127	-0.25177	-0.0204836	0.0226507		-0.0851876	-0.187135	0.0167594	0.0981323
LOC102724784	0.149737	-0.0458348	0.345309	0.128219		0.054723	-0.198322	0.307768	0.661556		0.209793	0.0545842	0.365002	0.0098061		0.106164	-0.0355224	0.24785	0.136245
LOC102724804	0.0840874	-0.0719389	0.240114	0.279422		0.26311	0.0915566	0.434663	0.00389813		0.139586	0.0138852	0.265288	0.0307402		0.118829	0.0128482	0.22481	0.0292775
LOC102724832	-0.125362	-0.354651	0.103927	0.272654		-0.293358	-0.563189	-0.0235277	0.0341281		-0.113732	-0.309625	0.0821603	0.244693		-0.0984308	-0.263631	0.0667691	0.232815
LOC102724880	-0.242394	-0.454215	-0.0305742	0.0263494		-0.0746015	-0.361118	0.211915	0.598419		-0.111688	-0.304928	0.0815517	0.24677		-0.025267	-0.192039	0.141505	0.75888
LOC102724885	0.158225	-0.0242448	0.340695	0.0866525		-0.0554547	-0.294011	0.183101	0.638039		0.148094	-0.00655817	0.302745	0.0598517		0.164948	0.0409228	0.288974	0.0109129
LOC102724928	-0.240215	-0.419794	-0.0606367	0.0105076		-0.143928	-0.389	0.101144	0.239415		-0.148754	-0.311782	0.0142743	0.0721629		-0.174925	-0.304581	-0.045269	0.00992954
LOC102724934	-0.172061	-0.3121	-0.0320232	0.0177857		-0.137589	-0.323009	0.0478302	0.13993		-0.119218	-0.243608	0.00517178	0.0596439		-0.119947	-0.222014	-0.0178804	0.022856
LOC102725126	0.350632	0.00616249	0.695102	0.0462922		0.248628	-0.201969	0.699225	0.268356		0.277048	-0.0212947	0.575392	0.0675202		0.212382	-0.0422651	0.467028	0.0987407
LOC103312105	-0.0248751	-0.206212	0.156461	0.781042		-0.265775	-0.468384	-0.0631667	0.0119282		-0.0936559	-0.245078	0.057766	0.215944		-0.0482013	-0.178254	0.081851	0.454553
LOC104054148	-0.201296	-0.377993	-0.0245992	0.0269745		-0.207129	-0.433873	0.0196153	0.0718539		-0.201194	-0.347342	-0.0550466	0.00866431		-0.102571	-0.23626	0.0311194	0.12746
LOC105369140	0.113915	-0.158885	0.386715	0.400083		-0.0396504	-0.383643	0.304342	0.815288		0.22982	0.00990655	0.449733	0.0411286		0.0960469	-0.100371	0.292464	0.325532
LOC105369147	-0.168717	-0.346854	0.00941864	0.06253		-0.243301	-0.460451	-0.0261497	0.0293852		-0.142311	-0.295202	0.0105796	0.066915		-0.106068	-0.236931	0.0247962	0.108159
LOC105369165	0.131437	-0.148429	0.411303	0.344731		0.162646	-0.186316	0.511607	0.348341		0.172372	-0.0621809	0.406924	0.143644		0.220801	0.033063	0.408539	0.0227577
LOC105369169	-0.124994	-0.307668	0.0576801	0.172287		-0.307099	-0.51144	-0.102757	0.00457141		-0.0538641	-0.214241	0.106512	0.497595		-0.0308159	-0.166826	0.105194	0.646544
LOC105369204	-0.111828	-0.29554	0.0718843	0.223114		-0.189775	-0.413508	0.0339571	0.0933921		-0.123741	-0.278271	0.0307899	0.112287		-0.140566	-0.266062	-0.0150693	0.0294311
LOC105369276	-0.14244	-0.239794	-0.045086	0.00560434		-0.0307391	-0.169086	0.107608	0.652905		-0.0894754	-0.178622	-0.000329305	0.0492136		-0.0644463	-0.141192	0.0122998	0.09656
LOC105369317	0.230142	-0.0142809	0.474565	0.0639931		0.101248	-0.220051	0.422548	0.524321		0.207771	-0.000113135	0.415656	0.0501168		0.179293	0.0043275	0.354258	0.0449395
LOC105369322	0.0946008	-0.0798734	0.269075	0.276571		0.140218	-0.0753642	0.355801	0.193803		0.121133	-0.0243578	0.266623	0.0992984		0.123087	0.00302575	0.243148	0.0448483
LOC105369332	0.221221	-0.00996993	0.452412	0.0600322		-0.0629888	-0.368697	0.242719	0.676568		0.234517	0.0435569	0.425477	0.0178346		0.108585	-0.064484	0.281654	0.209584
LOC105369341	-0.0466693	-0.191319	0.0979805	0.514547		0.17192	0.00239003	0.341449	0.0470571		-0.0398723	-0.163784	0.0840396	0.515656		-0.0126309	-0.117926	0.0926643	0.807921
LOC105369362	-0.142551	-0.273539	-0.0115634	0.033963		-0.0992505	-0.271869	0.0733681	0.24918		-0.0873097	-0.204104	0.0294846	0.137121		-0.0570557	-0.157253	0.0431416	0.253663
LOC105369388	-0.194743	-0.324195	-0.0652907	0.00453641		-0.032333	-0.217783	0.153117	0.723985		-0.0454231	-0.171964	0.0811177	0.468748		-0.0154565	-0.123131	0.0922176	0.771161
LOC105369414	-0.190969	-0.357807	-0.0241299	0.0263144		-0.215093	-0.426652	-0.0035344	0.0465297		-0.198627	-0.334985	-0.0622685	0.00579189		-0.211219	-0.315517	-0.106921	0.000271808
LOC105369419	0.0736766	-0.0711662	0.218519	0.306779		0.0967464	-0.0834444	0.276937	0.281192		0.0991428	-0.0214835	0.219769	0.103509		0.10071	0.00110254	0.200317	0.0476762
LOC105369490	-0.140275	-0.271197	-0.00935395	0.0366077		-0.132866	-0.301687	0.0359555	0.11831		-0.154411	-0.260338	-0.0484839	0.00576081		-0.105404	-0.199473	-0.0113357	0.0293742
LOC105369513	0.0657168	-0.10561	0.237043	0.439108		0.0914052	-0.121614	0.304425	0.387376		0.077495	-0.0678628	0.222853	0.284524		0.12244	0.00617014	0.238711	0.0397052
LOC105369575	-0.261911	-0.510808	-0.0130144	0.0398415		-0.137591	-0.467614	0.192432	0.400822		-0.243251	-0.453445	-0.0330565	0.02483		-0.148273	-0.333779	0.0372337	0.112917
LOC105369609	-0.115943	-0.315719	0.0838322	0.244866		-0.31087	-0.536911	-0.08483	0.00872328		-0.131362	-0.299346	0.0366209	0.12058		-0.0204781	-0.168235	0.127279	0.778842
LOC105369649	-0.215803	-0.461506	0.0298998	0.082865		-0.217422	-0.529568	0.0947242	0.164951		-0.245848	-0.447114	-0.044581	0.0183995		-0.108272	-0.291041	0.0744969	0.235449
LOC105369717	-0.189501	-0.394532	0.0155296	0.0687468		-0.346753	-0.583466	-0.110041	0.00555437		-0.126841	-0.306634	0.0529533	0.159774		-0.0957393	-0.24864	0.0571618	0.210474
LOC105369777	-0.267406	-0.430072	-0.104741	0.00218537		-0.197602	-0.424571	0.0293669	0.0854571		-0.197254	-0.343443	-0.0510653	0.0099216		-0.131241	-0.260675	-0.00180638	0.047086
LOC105369780	-0.036559	-0.2026	0.129482	0.655829		-0.228747	-0.417415	-0.0400795	0.0192034		-0.00713638	-0.149838	0.135565	0.919238		-0.02373	-0.143906	0.0964456	0.689283
LOC105369803	-0.192281	-0.368525	-0.0160364	0.0335535		-0.127191	-0.360052	0.10567	0.27311		-0.185228	-0.332728	-0.0377268	0.0156331		-0.180402	-0.300173	-0.0606318	0.00449286
LOC105369804	-0.00623573	-0.224415	0.211944	0.953788		-0.293752	-0.541817	-0.045687	0.0219205		-0.0271714	-0.21379	0.159447	0.767992		-0.0435836	-0.200527	0.113359	0.574429
LOC105369826	-0.232467	-0.498117	0.0331828	0.0839414		-0.16536	-0.508631	0.17791	0.332661		-0.229057	-0.452515	-0.00559891	0.0448767		-0.150286	-0.344547	0.0439741	0.124437
LOC105369838	-0.319036	-0.615914	-0.0221583	0.0360926		-0.249267	-0.637618	0.139085	0.199562		-0.25829	-0.514847	-0.00173403	0.0485694		-0.213269	-0.430586	0.00404724	0.0541358
LOC105369863	-0.359182	-0.619829	-0.0985354	0.00860447		-0.450803	-0.775116	-0.126491	0.00810516		-0.304921	-0.528735	-0.0811062	0.0093005		-0.294938	-0.475845	-0.114031	0.00234845
LOC105369893	-0.232798	-0.384144	-0.0814517	0.00380836		-0.191916	-0.397903	0.0140714	0.0666706		-0.182875	-0.315989	-0.0497606	0.0087872		-0.142776	-0.25737	-0.0281826	0.0163851
LOC105369921	-0.0129223	-0.174249	0.148405	0.871007		-0.218166	-0.401516	-0.0348167	0.0213438		0.0376441	-0.0998713	0.17516	0.579867		0.00573339	-0.110984	0.122451	0.920666
LOC105369984	0.18019	-0.0012788	0.361658	0.051531		0.161519	-0.0723383	0.395377	0.16842		0.19677	0.0483956	0.345145	0.0111172		0.107017	-0.0272411	0.241274	0.113864
LOC105370001	-0.151976	-0.352023	0.0480704	0.131086		-0.243117	-0.485688	-0.000546582	0.049519		-0.244329	-0.396638	-0.0920201	0.00269658		-0.133269	-0.2751	0.0085612	0.0645097
LOC105370004	-0.0154708	-0.18647	0.155528	0.854487		-0.23365	-0.427607	-0.0396935	0.019919		-0.0921811	-0.234503	0.0501404	0.19562		-0.0168485	-0.140436	0.106739	0.782359
LOC105370013	-0.149302	-0.29933	0.000725843	0.0510467		-0.107893	-0.303586	0.0877985	0.268722		-0.124927	-0.253861	0.00400664	0.0570658		-0.130019	-0.234987	-0.0250501	0.0169638
LOC105370015	-0.158474	-0.268949	-0.0479995	0.00648158		-0.0743922	-0.228655	0.079871	0.332146		-0.101903	-0.202479	-0.00132711	0.0472409		-0.0603367	-0.148397	0.0277232	0.171722
LOC105370030	0.0356427	-0.143901	0.215187	0.687712		0.228479	0.0214774	0.435482	0.0316843		-0.0364974	-0.190107	0.117112	0.630659		0.00290478	-0.127319	0.133129	0.963925
LOC105370046	-0.196123	-0.37918	-0.0130651	0.03662		-0.0600018	-0.305312	0.185309	0.620672		-0.0526163	-0.220724	0.115491	0.527107		-0.121519	-0.256806	0.0137674	0.0764638
LOC105370065	0.0179604	-0.190233	0.226154	0.861176		0.299481	0.0660436	0.532918	0.0137208		0.0243643	-0.15383	0.202558	0.781737		0.0628766	-0.0858811	0.211634	0.394422
LOC105370120	0.147458	-0.067148	0.362064	0.170555		0.243483	-0.0170808	0.504046	0.0659137		0.13116	-0.0521814	0.314501	0.154187		0.153153	0.0036521	0.302654	0.044999
LOC105370149	-0.161279	-0.335388	0.0128305	0.0681684		-0.22515	-0.438754	-0.0115469	0.0395326		-0.0919578	-0.246154	0.0622387	0.232403		-0.027674	-0.160754	0.105406	0.673755
LOC105370167	0.0631427	-0.138684	0.26497	0.527286		0.263922	0.031226	0.496618	0.0276008		0.111604	-0.0572582	0.280467	0.186912		0.116902	-0.0232372	0.25704	0.0986791
LOC105370216	-0.142351	-0.283345	-0.0013561	0.0479752		-0.15122	-0.330486	0.0280465	0.0951258		-0.125918	-0.246104	-0.00573254	0.0406534		-0.0507975	-0.158298	0.0567032	0.341817
LOC105370321	0.16514	0.0124167	0.317864	0.0350377		0.0410558	-0.164166	0.246278	0.685429		0.0937332	-0.0431379	0.230604	0.171934		0.0632796	-0.0536902	0.180249	0.277626
LOC105370325	-0.124787	-0.277393	0.0278187	0.105201		-0.209773	-0.392348	-0.0271978	0.025796		-0.0323754	-0.168703	0.103952	0.630825		-0.00777541	-0.123314	0.107763	0.891478
LOC105370369	0.0524798	-0.125858	0.230818	0.551949		0.0641376	-0.158232	0.286507	0.559825		0.0781684	-0.0726529	0.22899	0.297889		0.148433	0.0315238	0.265342	0.0146271
LOC105370401	0.231019	0.00566075	0.456378	0.0448644		0.209108	-0.0817153	0.499931	0.152177		0.188994	-0.00532977	0.383318	0.0561933		0.126548	-0.0416339	0.294729	0.134664
LOC105370435	-0.0680692	-0.223292	0.0871541	0.377167		-0.091183	-0.284268	0.101902	0.342108		-0.126564	-0.252498	-0.000630383	0.048937		-0.0723147	-0.182767	0.0381378	0.19096
LOC105370437	-0.247556	-0.401905	-0.0932063	0.00270086		-0.186761	-0.400602	0.027079	0.0845212		-0.214243	-0.345949	-0.0825368	0.00239439		-0.0971116	-0.222518	0.0282951	0.124092
LOC105370445	-0.192467	-0.358095	-0.0268392	0.0242888		-0.0899917	-0.313073	0.13309	0.416078		-0.145689	-0.290561	-0.000815836	0.0488055		-0.089816	-0.216237	0.0366054	0.156951
LOC105370462	0.191181	0.0372077	0.345155	0.016723		0.144712	-0.0602613	0.349686	0.159473		0.0992958	-0.0415667	0.240158	0.160097		0.0978489	-0.0195361	0.215234	0.0989151
LOC105370479	-0.129711	-0.32952	0.0700982	0.194631		-0.244522	-0.483662	-0.00538077	0.045377		-0.067774	-0.242166	0.106618	0.433165		-0.0301711	-0.178574	0.118232	0.680613
LOC105370502	0.07166	-0.0622876	0.205608	0.282887		0.161571	0.00261354	0.320528	0.046583		0.0332071	-0.0831957	0.14961	0.564096		0.0242743	-0.0741558	0.122704	0.617803
LOC105370512	0.163668	-0.0752432	0.402578	0.171795		0.137978	-0.165268	0.441224	0.359749		0.225391	0.0320275	0.418755	0.0238896		0.0975266	-0.0771407	0.272194	0.262809
LOC105370536	0.237264	0.0279494	0.446579	0.0276845		-0.0489508	-0.332425	0.234523	0.726513		0.192313	0.011284	0.373342	0.0381157		0.14522	-0.010104	0.300544	0.0657767
LOC105370539	-0.110971	-0.287072	0.0651306	0.207652		-0.296574	-0.49219	-0.100958	0.00426977		-0.0596359	-0.213082	0.0938099	0.433148		-0.0209688	-0.151693	0.109756	0.745221
LOC105370589	-0.228312	-0.397566	-0.0590574	0.00994035		-0.0127131	-0.249733	0.224306	0.913402		-0.0693958	-0.230152	0.09136	0.384554		-0.0766512	-0.211083	0.0577805	0.25305
LOC105370609	-0.28009	-0.47797	-0.0822105	0.00713477		-0.155692	-0.429439	0.118055	0.254225		-0.294932	-0.451419	-0.138446	0.000592734		-0.193336	-0.338291	-0.0483807	0.0107108
LOC105370619	-0.139578	-0.272955	-0.0062016	0.0408681		-0.186759	-0.351017	-0.022502	0.0272503		-0.0632116	-0.183788	0.0573651	0.292472		-0.0552137	-0.156882	0.0464545	0.275814
LOC105370632	-0.0191803	-0.160462	0.122101	0.783244		0.165946	0.00123809	0.330655	0.0484113		-0.0127317	-0.133817	0.108354	0.831236		0.0179819	-0.0841111	0.120075	0.721284
LOC105370636	0.151086	-0.0578367	0.360009	0.14991		0.120709	-0.145459	0.386876	0.36131		0.19126	0.0204754	0.362045	0.0294562		0.152527	0.00692206	0.298131	0.0406814
LOC105370641	0.0273657	-0.162057	0.216789	0.769739		0.221428	0.000395909	0.44246	0.0496173		0.0964378	-0.0618848	0.254761	0.222811		0.018054	-0.118986	0.155094	0.789497
LOC105370653	-0.221239	-0.422337	-0.0201396	0.0322027		-0.316342	-0.560026	-0.0726586	0.0127442		-0.0842426	-0.268174	0.0996887	0.356629		-0.0774515	-0.232319	0.0774156	0.314835
LOC105370665	-0.117759	-0.305898	0.0703807	0.210644		-0.105928	-0.343617	0.131761	0.36956		-0.114889	-0.274691	0.0449117	0.152215		-0.130787	-0.261539	-3.57515e-05	0.0499414
LOC105370673	-0.136537	-0.295427	0.0223527	0.0893851		-0.13308	-0.335209	0.06905	0.188555		-0.173378	-0.300507	-0.046249	0.00923552		-0.0938591	-0.209371	0.0216522	0.107315
LOC105370712	-0.24857	-0.354369	-0.14277	4.35896e-05		-0.141751	-0.310113	0.0266117	0.0957291		-0.207379	-0.299843	-0.114915	7.98046e-05		-0.172993	-0.251741	-0.0942449	0.000103535
LOC105370741	-0.190303	-0.362142	-0.0184643	0.0311608		-0.0720219	-0.302796	0.158753	0.528293		-0.133372	-0.284812	0.0180683	0.0820768		-0.0960592	-0.225863	0.0337445	0.140966
LOC105370752	-0.214618	-0.352308	-0.0769283	0.00342242		-0.128475	-0.321879	0.0649299	0.184747		-0.176449	-0.296012	-0.0568866	0.00525311		-0.163309	-0.261015	-0.0656031	0.0018874
LOC105370762	0.162967	-0.0485894	0.374524	0.125991		0.0401199	-0.234238	0.314477	0.767013		0.206762	0.0350498	0.378474	0.0199688		0.147866	-0.00134328	0.297076	0.0519631
LOC105370767	0.141813	-0.0374236	0.32105	0.116447		0.0546278	-0.177753	0.287009	0.634274		0.166381	0.0190441	0.313719	0.028229		0.115298	-0.0127874	0.243384	0.0758667
LOC105370772	-0.144581	-0.27842	-0.0107425	0.0352001		-0.119003	-0.293586	0.0555806	0.173876		-0.141127	-0.252856	-0.0293976	0.0150929		-0.0748263	-0.175526	0.0258734	0.139406
LOC105370784	-0.210366	-0.442282	0.0215496	0.0737612		-0.0816851	-0.385887	0.222517	0.587079		-0.212924	-0.406856	-0.0189913	0.0325256		-0.108985	-0.281503	0.0635332	0.206548
LOC105370802	-0.17518	-0.361651	0.0112915	0.064561		-0.166914	-0.40544	0.0716133	0.163066		-0.169129	-0.326088	-0.0121702	0.0356301		-0.0548377	-0.196513	0.0868374	0.434998
LOC105370809	-0.159835	-0.315091	-0.00457854	0.0440201		-0.10466	-0.308633	0.0993122	0.302648		-0.128805	-0.262961	0.00535117	0.0592225		-0.0897958	-0.205444	0.0258521	0.123123
LOC105370823	-0.169087	-0.334003	-0.00417163	0.04483		-0.171974	-0.382704	0.0387558	0.105862		-0.105357	-0.25158	0.0408661	0.151353		-0.0963199	-0.218985	0.0263455	0.119117
LOC105370853	0.127697	-0.0134205	0.268815	0.07442		0.209147	0.0409431	0.37735	0.0165831		0.0957995	-0.026734	0.218333	0.120659		0.0633341	-0.0418781	0.168546	0.228155
LOC105370873	-0.218619	-0.437152	-8.48399e-05	0.0499168		-0.232497	-0.510221	0.0452267	0.097541		-0.111286	-0.307027	0.084455	0.254395		-0.128624	-0.290498	0.0332499	0.114956
LOC105370878	-0.11045	-0.244311	0.0234103	0.102227		-0.0381907	-0.21246	0.136078	0.657334		-0.071596	-0.188642	0.0454503	0.220917		-0.125616	-0.215161	-0.036071	0.0076022
LOC105370892	-0.203993	-0.364671	-0.0433143	0.0146321		-0.207734	-0.415637	0.000168496	0.050174		-0.178738	-0.315633	-0.0418438	0.0122882		-0.0876423	-0.212294	0.0370089	0.161138
LOC105370924	0.250813	0.0540845	0.447542	0.0142604		0.166142	-0.0989285	0.431212	0.210026		0.149919	-0.0284469	0.328284	0.0962654		0.17065	0.0264545	0.314846	0.0219932
LOC105370969	0.108187	-0.0467762	0.26315	0.16401		0.116783	-0.0780846	0.311651	0.230174		0.0616611	-0.0736559	0.196978	0.359048		0.109411	0.00115817	0.217664	0.0477523
LOC105371009	-0.130987	-0.283929	0.0219558	0.0904093		-0.0743555	-0.272846	0.124135	0.449778		-0.155426	-0.279906	-0.030946	0.016178		-0.0595445	-0.17365	0.0545605	0.294649
LOC105371018	0.10864	-0.0281972	0.245477	0.115244		0.174853	0.00952441	0.340181	0.0389188		0.0522582	-0.0685499	0.173066	0.38359		0.0298597	-0.0728889	0.132608	0.556878
LOC105371021	-0.194371	-0.387383	-0.00135919	0.0485103		-0.102425	-0.357076	0.152227	0.417436		-0.205282	-0.364202	-0.0463626	0.0131479		-0.124642	-0.26641	0.0171271	0.0825726
LOC105371024	-0.194181	-0.341102	-0.0472593	0.0113653		-0.134002	-0.332512	0.0645086	0.17795		-0.202001	-0.320086	-0.0839163	0.00152984		-0.13626	-0.243309	-0.0292122	0.0144005
LOC105371056	-0.129259	-0.256622	-0.00189563	0.0468977		-0.0825014	-0.249748	0.0847451	0.321369		-0.0202069	-0.136878	0.0964641	0.725734		-0.0220168	-0.120387	0.0763534	0.65054
LOC105371118	0.205189	0.00936089	0.401017	0.0406348		0.261132	0.0178319	0.504433	0.0363091		0.133848	-0.0393876	0.307084	0.124904		0.180912	0.0448341	0.316991	0.0109388
LOC105371142	-0.173965	-0.334579	-0.0133506	0.0347544		-0.0486209	-0.264332	0.16709	0.648244		-0.107322	-0.250398	0.0357532	0.135832		-0.024378	-0.140696	0.0919399	0.671351
LOC105371225	0.27189	0.0688216	0.474959	0.0104434		0.221474	-0.0497771	0.492725	0.105698		0.13392	-0.0544822	0.322321	0.156743		0.10521	-0.054645	0.265065	0.188704
LOC105371335	-0.144908	-0.30254	0.0127248	0.0701698		-0.0385081	-0.24613	0.169113	0.707203		-0.164703	-0.293319	-0.0360864	0.0138769		-0.110718	-0.223922	0.00248528	0.0549062
LOC105371357	0.114036	-0.0619094	0.289981	0.195327		0.0718958	-0.152327	0.296119	0.517129		0.101313	-0.0490553	0.251682	0.178742		0.136682	0.0163449	0.257018	0.0273957
LOC105371430	0.140031	-0.0233138	0.303375	0.0901132		0.266018	0.077203	0.454833	0.00737458		0.129968	-0.00865662	0.268592	0.0650703		0.0896086	-0.0298872	0.209104	0.135943
LOC105371460	-0.215096	-0.399528	-0.0306635	0.0238206		-0.0273161	-0.278559	0.223926	0.825588		-0.122177	-0.288619	0.0442648	0.144087		-0.0849538	-0.227237	0.0573293	0.231862
LOC105371489	-0.150995	-0.316849	0.0148592	0.0727659		-0.0474987	-0.265517	0.170519	0.659205		-0.142858	-0.283049	-0.0026676	0.0460647		-0.0834257	-0.206334	0.0394828	0.175642
LOC105371520	-0.241151	-0.491639	0.00933827	0.058577		-0.458687	-0.741871	-0.175504	0.00248367		-0.151751	-0.372824	0.0693212	0.170964		-0.202726	-0.379598	-0.0258543	0.0261286
LOC105371528	0.228099	0.0126162	0.443581	0.0387578		0.351931	0.0951157	0.608745	0.00893924		0.154049	-0.0360943	0.344192	0.108303		0.135172	-0.0247683	0.295112	0.0945325
LOC105371541	-0.132266	-0.2592	-0.00533268	0.0416792		-0.0318883	-0.201632	0.137855	0.703619		-0.0798061	-0.192746	0.0331335	0.159118		-0.094521	-0.1865	-0.00254221	0.0443759
LOC105371560	-0.134467	-0.268796	-0.000136741	0.0497822		0.0334227	-0.145275	0.212121	0.704858		-0.0432784	-0.165278	0.0787212	0.473942		-0.023607	-0.127162	0.0799476	0.644524
LOC105371576	0.0206163	-0.149511	0.190744	0.806001		0.109193	-0.0990219	0.317408	0.292309		0.137353	0.00111279	0.273593	0.0482758		0.0710319	-0.0491573	0.191221	0.236529
LOC105371577	0.0743456	-0.0458365	0.194528	0.215873		0.002069	-0.151827	0.155965	0.978252		0.085652	-0.0149715	0.186276	0.0922982		0.110664	0.0318827	0.189446	0.00753117
LOC105371609	-0.229591	-0.378986	-0.0801966	0.00383556		-0.172471	-0.377917	0.0329748	0.0966499		-0.118085	-0.259309	0.0231399	0.0979247		-0.12321	-0.239242	-0.00717794	0.038195
LOC105371611	0.149286	-0.0393883	0.337959	0.116433		0.186242	-0.0489414	0.421426	0.116139		0.115068	-0.0479329	0.278069	0.159513		0.15046	0.0199277	0.280991	0.0253615
LOC105371620	-0.16384	-0.312933	-0.0147473	0.0323818		-0.124158	-0.319956	0.0716403	0.204889		-0.143354	-0.270584	-0.016124	0.0285551		-0.11407	-0.222592	-0.00554694	0.0400479
LOC105371634	-0.116187	-0.25005	0.017675	0.0863657		-0.110434	-0.28106	0.0601916	0.195932		-0.0866625	-0.202826	0.0295008	0.137887		-0.0997063	-0.194357	-0.00505581	0.0396444
LOC105371696	0.193059	0.00740159	0.378716	0.0420721		0.204758	-0.0316129	0.441129	0.0869542		0.187834	0.0324391	0.343229	0.0195389		0.12641	-0.00974817	0.262568	0.0675809
LOC105371739	0.109074	-0.0349518	0.253099	0.132252		0.133513	-0.0462945	0.31332	0.139678		0.123649	0.00417304	0.243125	0.0429895		0.0714949	-0.0334425	0.176432	0.174077
LOC105371818	-0.184448	-0.348628	-0.0202674	0.0289846		-0.178503	-0.390442	0.0334366	0.0956177		-0.112302	-0.259136	0.0345329	0.128612		-0.0595457	-0.186655	0.0675633	0.345926
LOC105371824	0.0567475	-0.108055	0.22155	0.486896		0.200912	0.00828253	0.393541	0.0414997		0.117699	-0.017474	0.252871	0.0854176		0.0956889	-0.0188991	0.210277	0.0983386
LOC105371828	-0.0822508	-0.271042	0.106541	0.380238		-0.0749681	-0.311809	0.161873	0.522477		-0.182763	-0.331259	-0.0342675	0.0176104		-0.0943266	-0.228015	0.0393619	0.159721
LOC105371864	-0.185816	-0.440661	0.0690282	0.146694		0.0298606	-0.299588	0.359309	0.854225		-0.218552	-0.429312	-0.00779314	0.0426069		-0.0964303	-0.284151	0.0912904	0.302112
LOC105371883	-0.225642	-0.445913	-0.00537151	0.0450073		-0.0148807	-0.309464	0.279702	0.918425		-0.110818	-0.308856	0.0872195	0.261786		-0.0768739	-0.245311	0.0915636	0.358305
LOC105371911	0.0990926	-0.0855431	0.283728	0.281384		0.224693	0.00584348	0.443543	0.0445572		0.159197	0.00953766	0.308856	0.037881		0.126179	-0.001407	0.253765	0.052414
LOC105371961	-0.102844	-0.235711	0.0300237	0.124251		-0.0623952	-0.233401	0.108611	0.461526		-0.111619	-0.222416	-0.000821593	0.0484324		-0.0653067	-0.162353	0.0317401	0.179259
LOC105371976	-0.14507	-0.275939	-0.014201	0.0310119		-0.184271	-0.346857	-0.0216843	0.0277044		-0.112017	-0.225966	0.00193224	0.0537538		-0.0632828	-0.163132	0.0365662	0.205115
LOC105372109	-0.151119	-0.362305	0.0600673	0.154084		-0.265675	-0.519143	-0.0122079	0.0405702		-0.101441	-0.284903	0.0820209	0.267379		-0.0316541	-0.189483	0.126175	0.684681
LOC105372180	-0.209803	-0.35939	-0.0602159	0.00761285		-0.0375595	-0.248358	0.173239	0.718193		-0.140433	-0.275463	-0.0054037	0.0420442		-0.0924173	-0.20987	0.0250355	0.118388
LOC105372208	0.046444	-0.126837	0.219725	0.587767		0.0958069	-0.118251	0.309864	0.367534		0.133776	-0.00650695	0.274059	0.0608577		0.117831	6.93361e-05	0.235593	0.0498739
LOC105372278	0.173917	-0.041663	0.389498	0.109741		0.265539	0.00318179	0.527896	0.047459		0.0571691	-0.134746	0.249084	0.547104		0.108146	-0.0496762	0.265968	0.171685
LOC105372288	-0.27567	-0.455738	-0.0956023	0.00395451		-0.133743	-0.388383	0.120897	0.291587		-0.169667	-0.336048	-0.00328591	0.0459211		-0.103695	-0.24911	0.0417199	0.155464
LOC105372310	0.256608	0.0213095	0.491907	0.0336175		0.177102	-0.133177	0.487382	0.252565		0.152517	-0.0578144	0.362848	0.148848		0.165589	-0.00754913	0.338727	0.0601525
LOC105372330	-0.0784164	-0.244368	0.0875347	0.341822		0.0108238	-0.199315	0.220962	0.916827		-0.149892	-0.282624	-0.0171596	0.0282257		-0.0538023	-0.174024	0.0664197	0.367588
LOC105372332	0.147408	-0.0153477	0.310163	0.074177		0.137296	-0.0708287	0.345422	0.187713		0.153134	0.017656	0.288612	0.0280919		0.0827945	-0.0376555	0.203245	0.170395
LOC105372348	0.12817	-0.037731	0.294071	0.124935		0.0426844	-0.172235	0.257604	0.687581		0.140391	0.00221956	0.278562	0.0466592		0.0345135	-0.0898487	0.158876	0.574674
LOC105372391	0.421144	0.162324	0.679963	0.00238811		0.285414	-0.0780481	0.648876	0.119099		0.264229	0.0236996	0.504758	0.0324376		0.232666	0.0311267	0.434205	0.0251547
LOC105372502	-0.136833	-0.269335	-0.00433015	0.043413		-0.0942195	-0.268001	0.0795615	0.276598		-0.108179	-0.222967	0.00660919	0.0637673		-0.0436404	-0.145241	0.05796	0.3869
LOC105372542	0.141496	0.00212597	0.280866	0.0468227		0.00778216	-0.1784	0.193965	0.932461		0.0693966	-0.0558112	0.194604	0.266259		0.0854556	-0.0175913	0.188502	0.100581
LOC105372556	-0.219934	-0.397543	-0.0423245	0.0169915		-0.152248	-0.389987	0.0854914	0.200558		-0.182978	-0.336069	-0.0298868	0.0208188		-0.165897	-0.293106	-0.0386868	0.0123809
LOC105372558	-0.0383845	-0.17072	0.0939508	0.557627		-0.159318	-0.313862	-0.00477472	0.0437516		-0.044074	-0.156883	0.0687351	0.430751		0.00569969	-0.09057	0.101969	0.904456
LOC105372569	-0.0379074	-0.184039	0.108224	0.599773		0.175052	0.00450402	0.345601	0.0446137		-0.0336765	-0.158807	0.0914536	0.586235		-0.0383319	-0.143534	0.0668707	0.462145
LOC105372577	0.186158	-0.00483211	0.377148	0.05569		0.24683	0.0108943	0.482766	0.0409258		0.136343	-0.0302469	0.302933	0.104907		0.0945769	-0.0482762	0.23743	0.186176
LOC105372658	-0.134264	-0.261327	-0.0072014	0.0390792		-0.066314	-0.235121	0.102493	0.428254		-0.065488	-0.1801	0.0491242	0.252074		-0.0147223	-0.11359	0.0841459	0.762882
LOC105372676	-0.270539	-0.550327	0.00925031	0.0575458		-0.348968	-0.696085	-0.0018507	0.0488685		-0.207635	-0.450468	0.0351992	0.0909101		-0.15725	-0.364391	0.0498914	0.13136
LOC105372680	-0.116645	-0.217242	-0.0160482	0.0245723		-0.0531741	-0.188703	0.0823545	0.428827		-0.0713833	-0.161553	0.0187861	0.116247		-0.0649708	-0.140547	0.0106051	0.0892588
LOC105372682	0.151032	-0.0375101	0.339574	0.112158		0.0598003	-0.18482	0.30442	0.620861		0.13084	-0.0304951	0.292174	0.107966		0.14844	0.0175234	0.279357	0.0276437
LOC105372736	-0.131768	-0.248461	-0.015075	0.0282379		-0.0648751	-0.221227	0.0914769	0.40304		-0.0920423	-0.195035	0.0109503	0.077889		-0.0861617	-0.171969	-0.000354452	0.0491213
LOC105372765	0.134835	0.0306295	0.239041	0.0130087		0.14961	0.0164892	0.282732	0.0289293		0.0987421	0.00662424	0.19086	0.0365325		0.0396996	-0.0429146	0.122314	0.333826
LOC105372823	-0.211366	-0.377461	-0.0452719	0.0144228		-0.170015	-0.390731	0.0507014	0.126009		-0.120633	-0.271868	0.0306021	0.113624		-0.0760802	-0.206341	0.0541808	0.241947
LOC105372839	-0.208569	-0.406588	-0.0105488	0.0396696		-0.156843	-0.415952	0.102266	0.225642		-0.0992353	-0.277997	0.0795266	0.265522		-0.0422351	-0.195656	0.111186	0.577742
LOC105372842	-0.0950139	-0.218711	0.0286829	0.127035		-0.154431	-0.303967	-0.00489428	0.0434035		-0.0708973	-0.177938	0.0361434	0.185994		-0.08395	-0.171523	0.00362282	0.0595919
LOC105372923	-0.16251	-0.335401	0.0103808	0.064424		-0.180929	-0.399216	0.0373573	0.100748		-0.185893	-0.326406	-0.0453797	0.0112936		-0.18609	-0.298494	-0.0736846	0.00205438
LOC105372963	-0.162802	-0.323171	-0.00243349	0.0468389		-0.0365859	-0.250394	0.177222	0.728889		-0.131439	-0.269946	0.00706806	0.062051		-0.0829257	-0.203183	0.037332	0.169081
LOC105372971	-0.164839	-0.27787	-0.0518091	0.00574166		-0.0633502	-0.222615	0.0959151	0.422549		-0.0700095	-0.177449	0.0374304	0.193006		-0.0808179	-0.169088	0.00745229	0.0712435
LOC105372978	0.203738	0.0121698	0.395306	0.0379149		0.189115	-0.0582211	0.43645	0.128713		0.0502812	-0.125664	0.226226	0.563416		0.0934856	-0.051668	0.238639	0.198078
LOC105373000	-0.157297	-0.309681	-0.00491408	0.0434947		-0.0996639	-0.300159	0.100831	0.317721		-0.11034	-0.244135	0.0234549	0.102393		-0.0742842	-0.189256	0.0406873	0.196685
LOC105373022	-0.210243	-0.386782	-0.0337039	0.0212422		-0.202098	-0.431115	0.0269189	0.0814954		-0.117295	-0.277177	0.0425878	0.144309		-0.0675354	-0.205308	0.0702374	0.324366
LOC105373056	-0.0327782	-0.193724	0.128167	0.680088		-0.19216	-0.379693	-0.00462749	0.0449508		0.00175639	-0.13652	0.140032	0.979452		-0.0116504	-0.128322	0.105022	0.839602
LOC105373168	-0.128887	-0.300314	0.0425397	0.134961		0.0379687	-0.183805	0.259742	0.728754		-0.143153	-0.285861	-0.000444599	0.049336		-0.0489142	-0.176514	0.0786855	0.439385
LOC105373224	0.299505	0.0895118	0.509498	0.00675662		0.212566	-0.0739936	0.499126	0.140062		0.220878	0.0342936	0.407463	0.021959		0.188727	0.0315656	0.345888	0.0202776
LOC105373252	-0.0790043	-0.195686	0.0376773	0.176673		-0.0123472	-0.162461	0.137767	0.867574		-0.101227	-0.197	-0.00545383	0.0390328		-0.0803695	-0.161987	0.00124844	0.0533755
LOC105373257	0.193449	0.0677549	0.319144	0.00379133		0.0951448	-0.0827158	0.273005	0.282926		0.167649	0.0604135	0.274885	0.00334012		0.114548	0.0186518	0.210445	0.0208894
LOC105373311	0.0453608	-0.151883	0.242604	0.641624		0.24892	0.0209235	0.476916	0.0334362		0.0263905	-0.142915	0.195696	0.752163		0.0312484	-0.111464	0.173961	0.657606
LOC105373368	0.0813398	-0.0657766	0.228456	0.267407		0.00754744	-0.179825	0.19492	0.934908		0.0776557	-0.0476895	0.203001	0.215204		0.112674	0.0127232	0.212626	0.028482
LOC105373375	0.157891	-0.0291785	0.344961	0.0949484		0.0817034	-0.161211	0.324618	0.496979		0.198465	0.0480148	0.348916	0.0115064		0.140045	0.00829059	0.271799	0.038016
LOC105373418	-0.183973	-0.359127	-0.0088195	0.040182		-0.0676103	-0.301282	0.166061	0.558594		-0.0654681	-0.225077	0.0941411	0.408384		-0.0429486	-0.178362	0.0924652	0.521651
LOC105373429	0.314139	0.0153371	0.612942	0.0400101		0.0423648	-0.358393	0.443122	0.830341		0.21695	-0.0460482	0.479948	0.102308		0.201448	-0.0183226	0.421219	0.0709362
LOC105373502	-0.168509	-0.318096	-0.0189216	0.0285861		0.0126908	-0.190076	0.215458	0.899027		-0.0572297	-0.194895	0.0804361	0.402161		-0.0375696	-0.15438	0.0792412	0.515853
LOC105373507	-0.148169	-0.294608	-0.00173037	0.0475228		-0.0601144	-0.254342	0.134113	0.531689		-0.101614	-0.230336	0.0271075	0.117243		-0.0861955	-0.194838	0.0224466	0.115484
LOC105373518	-0.218416	-0.404579	-0.0322527	0.0230619		-0.0820876	-0.334234	0.170059	0.510779		-0.128422	-0.296053	0.0392092	0.127999		-0.101327	-0.243625	0.040971	0.156036
LOC105373519	0.0685077	-0.0689956	0.206011	0.316636		0.0992361	-0.0710967	0.269569	0.243097		0.12996	0.0207175	0.239203	0.0213683		0.0715734	-0.0259259	0.169073	0.144067
LOC105373525	-0.205812	-0.352604	-0.0590208	0.00763099		-0.174045	-0.370541	0.022451	0.0804252		-0.131002	-0.264489	0.00248539	0.0541347		-0.0776669	-0.194279	0.0389454	0.183629
LOC105373528	0.131575	-0.0542799	0.31743	0.158368		0.161763	-0.0701518	0.393678	0.164382		0.105627	-0.0542747	0.26553	0.187134		0.142158	0.013856	0.27046	0.0310844
LOC105373537	-0.230788	-0.421283	-0.0402929	0.0192865		-0.23593	-0.481495	0.00963547	0.059061		-0.118945	-0.292795	0.0549048	0.172326		-0.0993762	-0.246271	0.0475187	0.177033
LOC105373539	-0.238144	-0.486766	0.0104784	0.0597865		-0.101033	-0.428595	0.226529	0.533094		-0.160754	-0.378999	0.0574914	0.142765		-0.188202	-0.365702	-0.0107011	0.0384615
LOC105373547	-0.371843	-0.732481	-0.0112045	0.0437187		-0.359123	-0.822268	0.104022	0.123613		-0.185484	-0.509683	0.138715	0.251472		-0.229218	-0.495475	0.0370397	0.0888306
LOC105373585	-0.143706	-0.275448	-0.0119643	0.0335795		-0.189171	-0.35177	-0.0265727	0.0241346		-0.0918984	-0.208957	0.02516	0.119189		-0.06967	-0.169357	0.0300171	0.163579
LOC105373607	0.087613	-0.104671	0.279897	0.359084		0.221622	-0.00661457	0.449859	0.0565635		0.139419	-0.0191313	0.297969	0.0825243		0.140171	0.00945461	0.270888	0.0364647
LOC105373615	-0.157694	-0.307649	-0.00773912	0.0399606		-0.0943189	-0.292397	0.103759	0.33817		-0.0559758	-0.19265	0.080698	0.409084		-0.0576509	-0.172369	0.0570676	0.312534
LOC105373635	-0.075735	-0.261079	0.109609	0.410146		-0.262175	-0.473728	-0.0506212	0.0169123		-0.117323	-0.271687	0.0370403	0.13092		-0.0672113	-0.200448	0.0660251	0.310732
LOC105373639	0.15705	-0.0513687	0.365469	0.134124		0.105861	-0.161376	0.373098	0.424435		0.208121	0.0400847	0.376158	0.0169716		0.140215	-0.00726097	0.287691	0.0615875
LOC105373679	-0.134757	-0.29264	0.0231261	0.0914596		-0.20174	-0.393929	-0.00955101	0.0402982		-0.0573746	-0.197866	0.0831163	0.410409		-0.0624486	-0.180125	0.0552281	0.286702
LOC105373684	-0.189715	-0.336209	-0.0432218	0.0129389		-0.0969417	-0.297095	0.103212	0.330084		-0.199678	-0.317173	-0.0821824	0.00162458		-0.127682	-0.235343	-0.0200214	0.0217381
LOC105373713	-0.100857	-0.35601	0.154296	0.425422		-0.139954	-0.457168	0.17726	0.374306		-0.224021	-0.428002	-0.0200407	0.0324788		-0.0921651	-0.275467	0.0911369	0.312286
LOC105373823	0.143692	-0.0564115	0.343796	0.152691		0.221496	-0.0229954	0.465988	0.0741031		0.195681	0.034302	0.35706	0.0191925		0.155539	0.0176425	0.293435	0.0283984
LOC105373849	0.126795	-0.104897	0.358486	0.272212		0.0599654	-0.234152	0.354083	0.679759		0.218229	0.0332391	0.403219	0.0223836		0.196175	0.0420835	0.350266	0.0143854
LOC105373868	-0.230027	-0.415015	-0.0450402	0.0165781		-0.223986	-0.464407	0.0164342	0.0666828		-0.131894	-0.299825	0.0360358	0.119033		-0.0462203	-0.193142	0.100702	0.525013
LOC105373942	0.0528871	-0.0629648	0.168739	0.358188		0.137203	0.000203084	0.274203	0.0496831		0.0461524	-0.0530299	0.145335	0.349112		0.0745668	-0.00562242	0.154756	0.0671691
LOC105373952	-0.147685	-0.33198	0.0366101	0.11203		-0.134685	-0.36932	0.09995	0.249946		-0.180736	-0.330799	-0.0306735	0.0199421		-0.0817542	-0.217584	0.0540752	0.228213
LOC105373968	0.129223	-0.0108175	0.269264	0.0691734		0.170752	-0.00249283	0.343996	0.0531699		0.105783	-0.0148136	0.226379	0.0832463		0.103665	0.00381867	0.203511	0.0423714
LOC105373979	-0.105997	-0.26672	0.0547263	0.187832		-0.0102803	-0.216789	0.196229	0.919605		-0.181156	-0.305293	-0.0570187	0.00571378		-0.0834912	-0.199058	0.0320759	0.150301
LOC105374029	-0.201426	-0.356777	-0.0460753	0.0128422		-0.17299	-0.378616	0.0326352	0.0959733		-0.127636	-0.267825	0.0125525	0.0727503		-0.130699	-0.245688	-0.0157087	0.0272979
LOC105374086	-0.270032	-0.512713	-0.0273507	0.0304306		-0.165938	-0.488264	0.156388	0.301076		-0.24471	-0.450365	-0.0390538	0.0213431		-0.153342	-0.33478	0.0280956	0.0945289
LOC105374149	0.161075	0.0035703	0.318579	0.045344		0.0790511	-0.129432	0.287535	0.444326		0.11173	-0.0266469	0.250108	0.109449		0.0977363	-0.0187004	0.214173	0.0966887
LOC105374191	0.189623	0.0650397	0.314206	0.00414032		0.143432	-0.0274835	0.314347	0.096763		0.175667	0.0720167	0.279316	0.00166556		0.136037	0.0456855	0.226388	0.00450657
LOC105374229	-0.1372	-0.309577	0.035176	0.11437		-0.0792425	-0.301703	0.143218	0.472132		-0.148024	-0.291672	-0.00437666	0.0438332		-0.101424	-0.225846	0.0229972	0.106239
LOC105374246	-0.127389	-0.299428	0.0446507	0.140745		-0.180167	-0.392182	0.0318475	0.0928191		-0.153253	-0.294842	-0.0116641	0.0348697		-0.121255	-0.242032	-0.000477307	0.0491591
LOC105374264	-0.384344	-0.747026	-0.0216613	0.0385571		-0.425569	-0.88535	0.0342129	0.0683707		-0.364198	-0.66919	-0.059205	0.0209265		-0.327431	-0.581388	-0.0734747	0.0133026
LOC105374310	-0.00200179	-0.187944	0.183941	0.982584		-0.218164	-0.434647	-0.00168191	0.0483587		0.00275404	-0.156522	0.16203	0.972032		-0.00270997	-0.137195	0.131775	0.967409
LOC105374313	-0.128039	-0.249461	-0.00661596	0.0394579		-0.00233241	-0.165382	0.160717	0.97686		-0.0907886	-0.197392	0.0158153	0.0921413		-0.062882	-0.154421	0.0286571	0.170657
LOC105374316	0.0796674	-0.116269	0.275603	0.412436		0.269426	0.0444552	0.494396	0.020588		0.07342	-0.0941034	0.240943	0.377443		0.0479604	-0.0942737	0.190195	0.495904
LOC105374328	-0.0655962	-0.250798	0.119606	0.474628		-0.246946	-0.460183	-0.0337078	0.0247376		-0.0791629	-0.236387	0.0780612	0.311626		-0.064716	-0.197621	0.0681893	0.327541
LOC105374334	-0.0279633	-0.163334	0.107407	0.675791		-0.16894	-0.32558	-0.0123007	0.0354733		-0.0379743	-0.153392	0.077443	0.506328		0.0161821	-0.0818369	0.114201	0.738059
LOC105374357	-0.173785	-0.40248	0.0549094	0.13099		-0.302278	-0.575895	-0.028661	0.0315427		-0.10372	-0.303774	0.0963332	0.297725		-0.0716126	-0.241611	0.0983859	0.395997
LOC105374366	-0.21681	-0.520955	0.0873349	0.155601		-0.637741	-0.946972	-0.32851	0.000220708		-0.207723	-0.465846	0.0504006	0.110585		-0.132627	-0.354892	0.0896372	0.232141
LOC105374388	0.143399	0.0321511	0.254648	0.013323		0.103238	-0.0461094	0.252585	0.168071		0.10014	0.00108916	0.199191	0.0476912		0.063039	-0.0232904	0.149368	0.146119
LOC105374392	-0.300974	-0.476746	-0.125201	0.00151633		-0.216103	-0.464257	0.0320522	0.0853803		-0.20706	-0.368533	-0.0455864	0.0137608		-0.158444	-0.297644	-0.0192438	0.0270946
LOC105374411	0.184791	0.0504469	0.319135	0.00871377		0.14763	-0.0328076	0.328067	0.105011		0.180547	0.0702949	0.290799	0.00225989		0.124917	0.0260867	0.223748	0.0150323
LOC105374419	-0.0614094	-0.186459	0.0636402	0.323506		-0.15612	-0.303192	-0.00904829	0.0382523		-0.0628031	-0.169125	0.0435188	0.236771		-0.0603504	-0.149455	0.028754	0.176544
LOC105374433	-0.328329	-0.520448	-0.13621	0.0015435		-0.251971	-0.520976	0.0170332	0.0653063		-0.201055	-0.38178	-0.020329	0.0304605		-0.151612	-0.306941	0.00371797	0.0553693
LOC105374461	-0.148033	-0.321754	0.0256881	0.0919645		-0.105236	-0.329318	0.118847	0.344744		-0.162741	-0.306419	-0.0190626	0.0277924		-0.0892816	-0.216919	0.0383558	0.163225
LOC105374511	0.154451	0.0264435	0.282458	0.0197396		0.173418	0.0107136	0.336123	0.0375278		0.0876633	-0.0282663	0.203593	0.132815		0.100664	0.00626898	0.195058	0.0374339
LOC105374540	0.178587	0.0366493	0.320525	0.0154521		0.106551	-0.0853317	0.298433	0.265382		0.1351	0.0104983	0.259701	0.0345791		0.0985992	-0.00884125	0.20604	0.0706222
LOC105374551	-0.169467	-0.322342	-0.0165921	0.0310089		-0.133745	-0.334182	0.0666931	0.182842		-0.113594	-0.248971	0.0217826	0.0968014		-0.0934628	-0.208062	0.0211363	0.106077
LOC105374561	0.111047	-0.0104816	0.232575	0.0717773		0.0566588	-0.102251	0.215568	0.471715		0.0872618	-0.0178278	0.192351	0.100164		0.114812	0.032622	0.197003	0.00783103
LOC105374620	-0.187713	-0.372039	-0.00338699	0.0461951		-0.113535	-0.3561	0.12903	0.346333		-0.126842	-0.289135	0.0354515	0.120779		-0.0989011	-0.236821	0.0390184	0.153241
LOC105374631	-0.201449	-0.419883	0.0169844	0.0693187		-0.293766	-0.55984	-0.027693	0.0316379		-0.210454	-0.391884	-0.029024	0.0245221		-0.14225	-0.300692	0.0161907	0.0765951
LOC105374659	-0.17975	-0.323339	-0.0361609	0.0159302		-0.0444855	-0.241962	0.152991	0.64843		-0.101517	-0.232138	0.029104	0.122786		-0.0841531	-0.194617	0.0263112	0.130061
LOC105374674	0.105709	-0.0497803	0.261199	0.174973		-0.0157209	-0.215821	0.18438	0.873456		0.0586681	-0.077076	0.194412	0.383998		0.116686	0.00932211	0.22405	0.0341841
LOC105374694	-0.0978263	-0.295005	0.0993522	0.31864		-0.185607	-0.425596	0.0543821	0.124547		-0.0770449	-0.246411	0.0923214	0.359857		-0.148569	-0.282275	-0.014863	0.0306432
LOC105374710	-0.0330745	-0.243662	0.177513	0.750347		-0.281448	-0.521729	-0.0411679	0.0232678		0.0418302	-0.13818	0.22184	0.638159		-0.0120731	-0.164588	0.140442	0.872507
LOC105374716	-0.176897	-0.31497	-0.0388241	0.0138361		-0.0188346	-0.210117	0.172447	0.841804		-0.182593	-0.294359	-0.0708271	0.00230679		-0.125306	-0.225653	-0.0249598	0.0161677
LOC105374754	0.0962187	-0.0396194	0.232057	0.158147		0.0747464	-0.0982961	0.247789	0.384261		0.117517	0.00559134	0.229442	0.0402521		0.0861705	-0.0101639	0.182505	0.0776324
LOC105374787	0.173716	-0.0391855	0.386619	0.10592		0.0703175	-0.20625	0.346885	0.60701		0.229469	0.0595922	0.399347	0.0098491		0.123961	-0.0302231	0.278145	0.110908
LOC105374817	-0.206628	-0.411841	-0.00141421	0.0485417		-0.0302384	-0.303883	0.243406	0.822784		-0.213356	-0.383219	-0.0434925	0.0156129		-0.125189	-0.276818	0.0264403	0.102024
LOC105374835	-0.218694	-0.425548	-0.0118387	0.0389835		-0.161424	-0.432451	0.109604	0.232991		-0.154056	-0.335813	0.0277008	0.0936243		-0.0747886	-0.23349	0.0839131	0.343105
LOC105374870	0.205873	0.0105792	0.401167	0.0395128		0.0567852	-0.204565	0.318136	0.660067		0.151775	-0.0189544	0.322505	0.0793822		0.209645	0.0799892	0.3393	0.00252091
LOC105374881	-0.16868	-0.313727	-0.0236322	0.0241902		-0.0452166	-0.242136	0.151702	0.642134		-0.0770614	-0.209697	0.0555747	0.244365		-0.0182722	-0.132748	0.096204	0.746428
LOC105374902	0.205826	0.0541769	0.357475	0.00953979		0.148281	-0.0568102	0.353373	0.15		0.198975	0.0738831	0.324066	0.0028956		0.0642867	-0.0566729	0.185246	0.285997
LOC105374942	-0.296176	-0.505402	-0.0869497	0.00713044		-0.287346	-0.562628	-0.0120645	0.0413494		-0.243314	-0.424604	-0.062025	0.0102789		-0.137703	-0.301362	0.025956	0.0959306
LOC105374943	0.121049	-0.0167065	0.258804	0.0827274		0.0764137	-0.102281	0.255108	0.388985		0.1292	0.0148873	0.243512	0.0281035		0.0952906	-0.00331484	0.193896	0.0576807
LOC105374959	0.205147	-0.0231115	0.433406	0.0763046		0.265525	-0.017725	0.548775	0.0651056		0.138919	-0.0608338	0.338672	0.165588		0.183933	0.0240832	0.343782	0.025596
LOC105375014	-0.113663	-0.22426	-0.00306551	0.0443607		-0.0812996	-0.226043	0.0634434	0.260038		-0.0845679	-0.181061	0.0119254	0.0834977		-0.0695913	-0.151292	0.0121097	0.0920915
LOC105375026	-0.131768	-0.279084	0.0155482	0.0776438		-0.186051	-0.366672	-0.00542956	0.043911		-0.0330632	-0.165744	0.0996174	0.614147		-0.0565566	-0.167018	0.0539049	0.303674
LOC105375032	-0.278668	-0.644839	0.0875017	0.130438		-0.485373	-0.923308	-0.0474388	0.0310384		-0.283797	-0.591993	0.0244003	0.0697234		-0.203031	-0.467711	0.0616482	0.127528
LOC105375044	0.0859314	-0.0668808	0.238744	0.259498		0.192032	0.0114096	0.372655	0.0379752		0.0500634	-0.0824302	0.182557	0.445893		0.0144884	-0.0983957	0.127372	0.794792
LOC105375077	0.0900437	-0.122888	0.302976	0.394204		0.189328	-0.0697188	0.448376	0.145773		0.113777	-0.0658327	0.293387	0.205336		0.154563	0.0100474	0.299078	0.0369213
LOC105375136	-0.101858	-0.22237	0.018654	0.0945065		-0.176498	-0.319331	-0.0336652	0.0172031		-0.126513	-0.223703	-0.0293221	0.0125276		-0.0552335	-0.144342	0.0338751	0.214981
LOC105375217	-0.394815	-0.654744	-0.134886	0.00420779		-0.242032	-0.604639	0.120575	0.182705		-0.298259	-0.529001	-0.0675168	0.0130925		-0.278098	-0.467705	-0.0884904	0.00550269
LOC105375249	-0.425254	-0.623384	-0.227124	0.000137639		-0.418703	-0.694839	-0.142567	0.00426557		-0.256253	-0.452397	-0.0601086	0.0122412		-0.262695	-0.418347	-0.107043	0.00173009
LOC105375287	-0.14637	-0.272956	-0.0197833	0.0249427		0.0236709	-0.148442	0.195784	0.78049		-0.0609463	-0.177091	0.0551984	0.292021		-0.0484728	-0.14676	0.0498142	0.321481
LOC105375297	-0.0403398	-0.17906	0.0983802	0.556621		0.0135061	-0.160397	0.18741	0.874895		-0.0688268	-0.185484	0.0478305	0.237312		-0.10326	-0.196274	-0.0102469	0.0307814
[truncated: 1,953 more rows]

## Sheet: Table S2
Table S2. Associations between 475 mRNA levels and three obesity indicators.
	BMI					BMI z-score					Obesity development
		95% CI					95% CI					95% CI
mRNA	β	Lower CI	Upper CI	p-Value		β	Lower CI	Upper CI	p-Value		OR	Lower CI	Upper CI	p-Value
ABCA8	-4.24328	-7.72127	-0.765289	0.0185272		-2.54266	-4.67434	-0.410988	0.0210559		0.00202055	5.74307e-06	0.710878	0.0380755
ABCC6	3.11156	0.490185	5.73293	0.0216341		1.71377	0.0834212	3.34413	0.0400384		170.125	1.24004	23340.2	0.0407913
ABCG1	-3.43383	-5.52147	-1.34618	0.00217457		-1.93374	-3.24483	-0.622655	0.00527663		0.00484424	6.50679e-05	0.360648	0.0153621
ADAL	-2.88798	-5.07286	-0.7031	0.0113576		-1.94771	-3.24404	-0.651375	0.00458068		0.0113674	0.000223547	0.578036	0.0255227
ADAMTS19-AS1	5.802	2.36879	9.23521	0.00170937		3.35319	1.21282	5.49357	0.00328353		1273.68	1.92318	843527	0.030983
ADARB2-AS1	3.48534	0.235586	6.7351	0.0364381		2.24201	0.276222	4.20779	0.0268149		1221.43	4.1114	362864	0.014421
ADCK5	8.69892	4.21432	13.1835	0.000437309		5.29507	2.5528	8.03735	0.000459222		4.3932e+08	261.13	7.39105e+14	0.00651227
ADCY10P1	-3.33894	-5.76332	-0.914554	0.00863925		-1.87405	-3.38517	-0.362926	0.0168412		0.00243089	1.5183e-05	0.389201	0.020107
ADNP2	-3.88734	-7.37623	-0.398443	0.0302247		-2.1632	-4.32522	-0.00117106	0.049884		0.00282352	1.14999e-05	0.693243	0.036578
AHSG	5.21095	2.4247	7.99719	0.00064194		2.88946	1.1149	4.66402	0.00237431		1490.3	3.71448	597930	0.0168936
ALOXE3	5.41151	1.50975	9.31328	0.00823111		3.45191	1.10034	5.80347	0.00546869		12439.9	2.97664	5.19882e+07	0.0266658
ALS2	-3.77346	-6.87585	-0.671067	0.0188563		-2.5105	-4.36625	-0.654753	0.00975089		0.00414083	3.01526e-05	0.568655	0.0289089
ANKRD19P	-3.09449	-6.11124	-0.0777447	0.0447375		-1.98807	-3.81475	-0.161387	0.0339522		0.00464729	2.65739e-05	0.812727	0.0414835
ANKRD33	-4.66518	-7.82903	-1.50134	0.00528703		-2.9389	-4.85074	-1.02706	0.00382765		0.00143312	4.97992e-06	0.412424	0.0234178
ANKS3	5.11683	0.846841	9.38681	0.0205188		3.16383	0.56393	5.76373	0.0188032		12532.2	2.41287	6.50913e+07	0.0306371
ANO6	-2.60792	-4.76718	-0.448662	0.019628		-1.47334	-2.81136	-0.135313	0.0320609		0.00765891	8.37412e-05	0.700479	0.0344752
AP2B1	-5.93201	-10.9313	-0.932709	0.0216773		-3.28608	-6.39246	-0.179688	0.0388783		2.16466e-05	1.67152e-09	0.280329	0.0262015
APLP1	5.32887	1.35792	9.29983	0.0102876		3.26914	0.847907	5.69037	0.00987828		14373.9	2.41154	8.56751e+07	0.030894
AQP4	2.10718	0.0323601	4.18201	0.0467535		1.31282	0.0500301	2.57561	0.0421178		57.3842	1.465	2247.75	0.0304636
ARG2	-3.55513	-6.74863	-0.361618	0.0303573		-2.02278	-3.99522	-0.0503461	0.0447854		0.00928643	9.01873e-05	0.956206	0.0478269
ARHGEF6	-4.30029	-8.04878	-0.551791	0.0260057		-3.06718	-5.27499	-0.859371	0.00813705		2.82457e-05	4.43458e-09	0.179909	0.0190895
ARID2	-3.92102	-7.81638	-0.0256504	0.0486058		-2.64863	-4.9875	-0.30977	0.0278217		0.000854386	1.60505e-06	0.454798	0.0273858
ARID3C	4.23506	1.56499	6.90513	0.00296497		2.36489	0.687157	4.04262	0.00734896		253.231	1.54048	41627	0.0335075
ART3	-3.34247	-6.33198	-0.352955	0.0297009		-1.94626	-3.78619	-0.106337	0.038887		0.00149042	5.83643e-06	0.380602	0.0213603
ASB11	-4.09918	-8.04931	-0.149057	0.042466		-2.44204	-4.86256	-0.0215132	0.0481264		0.000286337	1.07143e-07	0.765224	0.0427208
ASIC1	4.26299	0.789837	7.73614	0.0178923		2.55733	0.429013	4.68565	0.0202087		38543.8	6.53132	2.27462e+08	0.0171459
ATE1	-6.76597	-10.3718	-3.16019	0.00062045		-4.20432	-6.38548	-2.02316	0.000467808		9.51866e-12	2.25716e-20	0.00401411	0.0122615
ATHL1	2.34495	0.165414	4.52448	0.0358916		1.46135	0.135397	2.7873	0.0319193		68.949	2.04121	2328.99	0.0184088
B4GALT7	-4.66825	-9.11351	-0.22298	0.0402159		-3.22456	-5.87728	-0.571834	0.0189223		0.000557785	3.79809e-07	0.819159	0.0440537
B9D1	3.33466	0.423832	6.24549	0.026197		1.84425	0.0372507	3.65125	0.0457494		559.1	2.87206	108839	0.0186606
BAAT	-3.6779	-6.97429	-0.381503	0.0300162		-2.1724	-4.1964	-0.1484	0.0363045		0.00218326	9.45281e-06	0.504254	0.0273461
BAMBI	-3.28456	-6.25154	-0.31757	0.0312194		-2.06834	-3.86945	-0.267225	0.0258673		0.000886706	3.09111e-06	0.254357	0.0149282
BBS12	4.45049	2.18176	6.71922	0.00038718		2.65696	1.25517	4.05876	0.000558838		691.192	2.86273	166885	0.0195077
BCRP2	2.71028	0.336413	5.08414	0.026668		1.61395	0.15808	3.06982	0.0310024		142.394	1.51101	13418.8	0.032522
BHMG1	3.63701	0.656012	6.61801	0.0185248		2.08801	0.245612	3.93041	0.027712		1434.7	3.4762	592132	0.0180094
BPIFA1	3.8157	0.589803	7.0416	0.0220577		2.11562	0.111663	4.11958	0.0392439		180.601	1.08381	30094.5	0.0465032
BPIFB3	2.85007	0.43996	5.26018	0.0220871		1.63837	0.150246	3.12649	0.0320848		54.4507	1.04285	2843.06	0.047619
BRCAT54	5.16232	1.82597	8.49866	0.00363206		3.13954	1.09998	5.1791	0.00378585		632.123	2.10071	190212	0.0267674
BTD	-3.53268	-6.78275	-0.282606	0.0341648		-2.27781	-4.24239	-0.313226	0.024583		0.00103672	4.23005e-06	0.254083	0.0143626
C10orf99	3.35711	0.212123	6.5021	0.0372627		1.99121	0.0623275	3.92008	0.0434824		749.081	3.20969	174821	0.0173528
C16orf91	6.70239	1.71892	11.6859	0.0101385		4.02549	0.970293	7.08069	0.0115941		47645.3	3.30843	6.86148e+08	0.0274628
C17orf47	3.83143	0.389157	7.2737	0.0303825		2.38866	0.295177	4.48215	0.0267557		239.554	1.15986	49476.9	0.043958
C1orf112	-3.90568	-7.10043	-0.710923	0.0183105		-2.33599	-4.29485	-0.377123	0.0210834		1.76388e-08	7.0148e-15	0.0443532	0.017582
C20orf195	4.36516	0.672384	8.05794	0.0221351		2.51767	0.238911	4.79644	0.0315294		851982	42.4556	1.70973e+10	0.0069016
C22orf39	5.74894	2.29517	9.20272	0.00195811		3.14524	0.955269	5.3352	0.00642543		11825.3	5.23303	2.67221e+07	0.017314
C3orf67-AS1	4.08117	1.1316	7.03074	0.00836732		2.35437	0.52719	4.18154	0.0133538		7025.45	4.57433	1.079e+07	0.0179746
C6orf1	3.70509	0.522339	6.88783	0.0240577		2.02756	0.0474951	4.00763	0.0450854		218.591	1.11772	42749.8	0.0453594
C6orf106	-5.32549	-10.0447	-0.606326	0.0283285		-3.74984	-6.54219	-0.957492	0.0102402		3.14594e-06	1.2216e-10	0.0810157	0.0144874
C7orf25	-4.15991	-6.68998	-1.62984	0.00218207		-2.58489	-4.11866	-1.05112	0.00175242		0.0135992	0.000185168	0.998762	0.049934
C8orf46	2.50031	0.431019	4.5696	0.0195812		1.34647	0.0539609	2.63897	0.0417271		99.4153	1.76293	5606.24	0.0253813
CAMK2A	2.94803	0.642846	5.25321	0.0139915		1.92846	0.545921	3.31099	0.00791128		875.608	2.325	329758	0.0251708
CATSPER4	4.34744	1.56582	7.12906	0.00334804		2.56696	0.849535	4.28439	0.00476873		955.177	2.83194	322169	0.0208624
CCDC170	-3.7518	-5.74299	-1.76062	0.00059441		-2.37401	-3.56632	-1.18171	0.000328646		0.00518299	7.38779e-05	0.363619	0.0152484
CD101	-3.55977	-5.67473	-1.44481	0.00177297		-2.30199	-3.56061	-1.04338	0.000804987		0.00846165	0.000128372	0.557751	0.0255374
CDAN1	5.70464	1.2133	10.196	0.014592		3.75823	1.06921	6.44725	0.00780307		3913.54	1.47548	1.03802e+07	0.0397175
CDC27	-3.3513	-6.6473	-0.0552916	0.0465159		-2.02508	-4.04037	-0.00979505	0.0489676		0.000270902	2.85504e-07	0.257046	0.0188559
CDK2AP1	-2.41499	-4.68701	-0.142961	0.0380164		-1.55038	-2.92546	-0.175293	0.0284582		0.0105796	0.000136881	0.817698	0.0402965
CDX4	4.46801	1.00732	7.92871	0.0131901		2.52039	0.370775	4.67	0.0231439		1326.16	2.17103	810080	0.0280336
CHD7	-3.59977	-7.11403	-0.0854971	0.0450186		-2.36102	-4.48134	-0.24071	0.0303175		0.00224006	8.87627e-06	0.565315	0.0306116
CHMP4B	-5.60055	-9.95464	-1.24646	0.0135		-3.69408	-6.2987	-1.08946	0.00703403		5.81072e-07	1.37925e-12	0.244803	0.0297849
CHRM3-AS1	5.23078	2.83645	7.62511	0.000110884		3.22683	1.77568	4.67797	8.89507e-05		226.53	1.96174	26158.4	0.0252173
CIB4	2.23368	0.231769	4.23559	0.0300107		1.49017	0.289481	2.69087	0.0167672		974.618	4.0573	234117	0.0138655
CLDN3	5.12455	2.36137	7.88774	0.000699626		2.97154	1.24411	4.69896	0.00145307		38514.5	17.3164	8.56622e+07	0.00724962
CLDN7	-3.5757	-6.77658	-0.374827	0.0298308		-2.18674	-4.1403	-0.233183	0.0295266		0.00548105	3.41882e-05	0.878723	0.0444446
CLEC3A	-2.99317	-5.85038	-0.135955	0.0406737		-1.89282	-3.62708	-0.158567	0.033487		0.00424315	2.35169e-05	0.765592	0.0393287
CLK2	-3.74786	-6.91335	-0.582376	0.0219406		-2.47264	-4.37212	-0.573148	0.012525		0.000518268	1.37499e-06	0.195349	0.0124368
CMTM8	-3.11301	-5.70399	-0.522035	0.0202175		-2.02606	-3.58524	-0.466875	0.0126659		0.0035414	3.06552e-05	0.409114	0.0198701
COMP	6.79516	2.04632	11.544	0.00659984		4.18293	1.29086	7.075	0.0061034		5383.46	1.76855	1.63873e+07	0.0357917
CORO2A	-3.0353	-5.38456	-0.686041	0.0131296		-1.6663	-3.13322	-0.199373	0.027385		0.0235245	0.000622704	0.88871	0.0430075
CPEB1-AS1	4.08075	1.60296	6.55854	0.00215049		2.18668	0.607479	3.76587	0.00832466		164.19	1.37389	19621.7	0.0366071
CRELD1	4.88985	1.27296	8.50674	0.00979309		2.81536	0.575254	5.05547	0.0155567		4277.6	4.61263	3.96691e+06	0.0164613
CRSP8P	3.43698	0.519699	6.35426	0.0225439		2.11624	0.338277	3.8942	0.0213071		98.0334	1.23782	7764.11	0.0398202
CSRP3	-3.75468	-6.86224	-0.647121	0.019586		-2.12505	-4.05012	-0.199987	0.0316655		0.00407208	1.928e-05	0.860055	0.0438874
CXCR2P1	-1.71132	-2.97724	-0.44541	0.009798		-0.940206	-1.73219	-0.148222	0.0216183		0.101068	0.0116574	0.876244	0.0375394
CYGB	6.36539	2.71128	10.0195	0.0012921		3.9367	1.71866	6.15474	0.00108132		1197.63	1.48279	967315	0.0379587
DCDC2	-6.09786	-11.1356	-1.06011	0.0193852		-3.43718	-6.56036	-0.314001	0.0321461		1.41607e-05	1.43097e-09	0.140132	0.0173771
DCHS1	2.85504	0.506375	5.20371	0.0189191		1.57788	0.116674	3.03909	0.0352655		93.2835	1.21873	7140.09	0.040429
DDX41	-4.57549	-8.18053	-0.970453	0.0146588		-2.44167	-4.70211	-0.18124	0.0352134		0.00151504	3.80562e-06	0.60315	0.033546
DEFB125	-3.46377	-6.60033	-0.327218	0.0316031		-2.23038	-4.12625	-0.33452	0.0227223		3.55207e-07	2.92305e-12	0.0431644	0.012916
DEFB4B	-3.85992	-7.04623	-0.6736	0.0192968		-2.06544	-4.05786	-0.0730195	0.0426679		0.00101216	2.10258e-06	0.487242	0.0286613
DEGS2	3.8202	0.271993	7.36841	0.0357701		2.29374	0.121602	4.46588	0.0391988		261.722	1.34215	51036.2	0.0385137
DENND4C	-3.36446	-6.61882	-0.1101	0.0431956		-2.20159	-4.16548	-0.237705	0.0293032		0.00519618	2.8041e-05	0.962885	0.0483636
DEPTOR	3.6161	1.07714	6.15506	0.00682578		2.07609	0.500028	3.65215	0.0116124		101.997	1.25499	8289.7	0.0392853
DHRS4	3.41095	0.530632	6.29126	0.021915		1.87363	0.0816122	3.66564	0.0410395		1876.44	3.04882	1.15488e+06	0.021439
DKK3	-2.18484	-4.10192	-0.267762	0.0269185		-1.45023	-2.60049	-0.299979	0.0152618		0.00321128	2.98738e-05	0.345196	0.0161435
DNAAF2	-4.096	-7.52225	-0.669742	0.0207944		-2.90597	-4.92075	-0.891184	0.00622927		6.02747e-06	1.36701e-09	0.0265766	0.0049962
DNAJA1P5	2.75468	0.988482	4.52087	0.00340532		1.64784	0.562038	2.73365	0.00423636		139.994	2.63275	7444.07	0.0147915
DNAJB8-AS1	5.27033	1.67385	8.8668	0.00553902		3.24457	1.05463	5.43452	0.00509967		6863.26	4.36552	1.07901e+07	0.0186522
DPP10-AS1	4.00024	1.19492	6.80555	0.00676718		2.25947	0.511003	4.00794	0.0131147		544.332	2.36609	125226	0.0231861
DRD1	3.75404	0.761773	6.74631	0.0157226		2.42698	0.625516	4.22844	0.0100241		342.487	1.39775	83919.2	0.0375931
DTX2	4.04852	0.728379	7.36866	0.0185846		2.88333	0.936369	4.83029	0.00511642		359665	5.60179	2.30925e+10	0.02351
EBP	6.13234	1.17772	11.087	0.0170399		3.22662	0.117013	6.33623	0.0424856		2.002e+06	14.42	2.77948e+11	0.0163199
EME1	-4.16196	-7.81359	-0.510329	0.0269084		-2.62277	-4.8384	-0.407132	0.0219634		0.000593539	7.91673e-07	0.444992	0.0278282
ERICH6	-4.05089	-7.65479	-0.446988	0.028908		-2.25224	-4.4864	-0.0180807	0.0482914		0.00107751	1.78835e-06	0.649211	0.0364172
FAAP20	5.98947	1.54079	10.4382	0.0100677		3.48098	0.731927	6.23003	0.0148677		149557	18.6628	1.19849e+09	0.00937486
FABP7	4.11606	1.28796	6.94416	0.00582853		2.88327	1.2423	4.52425	0.00119096		211.759	1.16235	38578.6	0.0437359
FAM122B	-4.81839	-9.22673	-0.410056	0.0332499		-2.97983	-5.66509	-0.294559	0.0308469		0.000611742	4.71844e-07	0.793119	0.0430375
FAM182A	2.38821	0.540472	4.23594	0.013099		1.50861	0.390192	2.62704	0.00994281		60.0829	1.86558	1935.02	0.0207799
FAM26E	-2.44321	-4.64453	-0.241877	0.0308214		-1.53839	-2.87469	-0.202086	0.0255296		0.0122634	0.000193965	0.775351	0.0375048
FAU	4.00873	0.662864	7.3546	0.020539		2.16171	0.0730646	4.25036	0.0429794		812.837	1.68894	391195	0.0334802
FBLL1	3.2678	0.755604	5.77999	0.0125838		1.84582	0.285395	3.40625	0.0220513		447.654	3.02577	66229.2	0.016655
FBP1	-3.69598	-6.01241	-1.37955	0.00282174		-2.29228	-3.69814	-0.886414	0.00234621		0.0042448	3.63109e-05	0.496224	0.0245499
FCGR3B	1.53909	0.240838	2.83734	0.0217845		1.04591	0.272761	1.81907	0.00975253		8.57981	1.02694	71.6818	0.0471988
FKBP4	7.52222	3.28484	11.7596	0.00107927		4.40496	1.77142	7.03851	0.0018753		2.6891e+08	55.2166	1.30962e+15	0.0134915
FLJ16779	4.16033	1.61273	6.70793	0.00231501		2.56468	1.01523	4.11414	0.00205782		120.146	1.39572	10342.3	0.035149
FNDC5	4.18447	0.943885	7.42505	0.0131776		2.59593	0.625291	4.56657	0.0116101		609.704	1.69027	219929	0.0327869
FOXD3-AS1	4.74508	1.35662	8.13355	0.00769665		2.74898	0.651377	4.84658	0.0120001		4551.53	3.25862	6.35743e+06	0.022627
FRMD1	2.99969	0.355511	5.64387	0.0275683		1.97928	0.39037	3.56819	0.0164047		141.118	1.46361	13606.3	0.0337226
FRY	-3.42181	-6.09411	-0.749508	0.0138837		-2.07135	-3.70606	-0.436635	0.0148068		0.0104453	0.000125231	0.871227	0.0432756
FSTL3	4.13931	0.869251	7.40937	0.0148982		2.53334	0.53808	4.5286	0.0146246		3706.75	3.79043	3.62492e+06	0.019322
FZD10-AS1	3.71588	1.15471	6.27705	0.00596529		2.20471	0.627971	3.78145	0.00777769		261.755	1.32667	51644.7	0.038942
GABRA2	5.88135	1.07549	10.6872	0.0182017		4.22845	1.4197	7.0372	0.00451092		17641.3	3.07444	1.01227e+08	0.0268079
GABRR1	3.25412	0.404904	6.10334	0.0266198		1.99303	0.254609	3.73145	0.0260946		166.816	1.15639	24064	0.0436696
GALNT16	3.16427	0.620193	5.70835	0.0165543		1.68994	0.096603	3.28328	0.0384035		216.863	1.57619	29837.5	0.0322686
GAS1RR	5.13635	1.1682	9.1045	0.0129797		2.83028	0.354022	5.30654	0.0265157		778.745	1.31441	461383	0.0409642
GFI1B	-2.99802	-5.19696	-0.799073	0.00925415		-1.73851	-3.09847	-0.378546	0.0140266		0.000920634	2.19715e-06	0.385758	0.023258
GGT2	4.83666	2.21756	7.45576	0.000730587		2.78948	1.14874	4.43023	0.00161868		857.595	2.43882	301567	0.023945
GHDC	3.57922	0.80504	6.3534	0.0132467		2.40613	0.756236	4.05602	0.00574193		130.509	1.07798	15800.6	0.0465197
GLRA1	3.05345	0.0889022	6.01799	0.0439247		1.89973	0.0951956	3.70427	0.0397601		880.508	2.1312	363783	0.0273724
GNAS	-4.0333	-8.04278	-0.023809	0.0487412		-2.59478	-5.02279	-0.166757	0.0370597		0.000792737	9.16043e-07	0.686028	0.0385301
GREM1	3.18872	0.173516	6.20393	0.0389294		1.9988	0.16605	3.83154	0.0336118		143.037	1.04669	19547	0.0479115
HADHB	-5.28279	-9.84983	-0.715761	0.0248922		-2.89335	-5.7336	-0.0531046	0.0461308		1.90075e-05	1.34955e-09	0.267708	0.0257242
HDHD3	-3.9952	-7.22226	-0.768128	0.0170137		-2.62063	-4.55686	-0.684385	0.00972027		0.0021328	6.73604e-06	0.675301	0.0362951
HECW1	3.91352	0.357921	7.46912	0.032128		2.42799	0.263476	4.5925	0.0292119		341135	25.6803	4.53162e+09	0.00853856
HES3	4.13015	0.886625	7.37368	0.0143685		2.48685	0.500335	4.47336	0.0159278		144.383	1.06168	19635.3	0.0472733
HIGD1B	6.27027	2.83229	9.70824	0.000828044		4.01704	1.9697	6.06438	0.000386282		867.931	1.33935	562440	0.0405187
HLA-DOA	-2.86561	-5.69678	-0.0344508	0.0474506		-1.95211	-3.64897	-0.25524	0.0256247		0.00197	1.213e-05	0.319941	0.0164498
HOPX	4.16065	1.32904	6.99225	0.0054286		2.53798	0.808808	4.26715	0.00547357		453.701	1.49911	137311	0.035828
HP09025	4.06038	1.83147	6.28929	0.000837766		2.34414	0.949345	3.73893	0.00179685		7617.46	9.83095	5.90235e+06	0.00845563
HPRT1	-4.2079	-6.85831	-1.5575	0.00294139		-2.76385	-4.33494	-1.19276	0.0011772		5.89188e-06	5.17898e-10	0.067029	0.0114995
HS3ST4	4.17718	1.02009	7.33428	0.0112852		2.25682	0.277323	4.23632	0.0268662		3555.81	4.58323	2.75871e+06	0.0160227
HSD17B7	-2.50422	-4.89078	-0.117653	0.0403686		-1.60833	-3.05295	-0.163708	0.0303454		0.00615445	6.86171e-05	0.552009	0.0264888
HSD52	4.4316	1.7507	7.1125	0.00208192		2.75862	1.13475	4.3825	0.00163039		623.208	2.91079	133431	0.0187644
HSPBP1	5.94301	1.57838	10.3076	0.00933527		3.61576	0.948666	6.28286	0.00961363		18697.8	1.3167	2.6552e+08	0.043762
IDH3A	-2.9152	-5.72029	-0.11012	0.0421844		-1.90517	-3.59812	-0.212212	0.0287349		0.00172083	9.12392e-06	0.324559	0.0172708
IGKV1D-43	2.83471	0.785581	4.88384	0.00837891		1.43911	0.135916	2.7423	0.0316073		96.8991	2.01242	4665.75	0.0206816
IL24	-3.74968	-6.84884	-0.650517	0.0194337		-2.55595	-4.3981	-0.713809	0.00820863		8.81746e-05	7.09003e-08	0.109658	0.0102306
IL5	6.01512	1.34076	10.6895	0.0134637		4.09927	1.33067	6.86788	0.00512456		25287.6	6.94439	9.20832e+07	0.0153861
INTS6-AS1	-2.79127	-5.21344	-0.369101	0.0253942		-1.73324	-3.20711	-0.259383	0.0227707		0.00967816	0.00015015	0.62382	0.0291114
ISM1	5.41653	1.86124	8.97183	0.00410927		3.06102	0.839074	5.28296	0.00862209		2487.44	1.00798	6.13838e+06	0.0497674
JAZF1-AS1	-2.65295	-5.12481	-0.181081	0.0363148		-1.52359	-3.04705	-0.00013693	0.0499807		0.0124778	0.000219167	0.710396	0.0335222
KANSL1-AS1	-3.8414	-6.79761	-0.885197	0.0126659		-2.37136	-4.17122	-0.571507	0.0115974		0.00507148	3.65661e-05	0.70338	0.0357479
KCNG2	4.57197	0.496571	8.64738	0.029196		2.53185	0.00407755	5.05963	0.0496552		37482.5	11.8316	1.18745e+08	0.0104455
KIAA0753	-6.26015	-10.1442	-2.37607	0.00259094		-3.84833	-6.21342	-1.48325	0.00238844		2.97246e-05	8.85771e-09	0.0997496	0.011854
KIAA1217	3.6331	0.333126	6.93307	0.032087		2.08025	0.0444924	4.116	0.045504		3450.71	2.74181	4.34288e+06	0.0252913
KIF26A	6.04824	2.89629	9.2002	0.00049082		3.64855	1.7122	5.5849	0.000594297		474.751	1.27093	177340	0.0414202
KIF2A	-3.0936	-6.17746	-0.00974836	0.0493264		-2.07996	-3.93337	-0.226551	0.0291445		0.00185949	7.02217e-06	0.492397	0.0271845
KIR2DL4	-3.03515	-5.34079	-0.729523	0.011661		-1.98812	-3.36888	-0.60736	0.00630706		0.00347765	1.31324e-05	0.920931	0.0467121
KLHL17	6.65384	2.14394	11.1637	0.00526396		3.95443	1.17855	6.73031	0.00681458		1980.1	1.12041	3.49944e+06	0.0466167
KLHL20	-4.78228	-8.15681	-1.40776	0.00707341		-2.94266	-4.9981	-0.887212	0.00657548		0.00272288	9.08489e-06	0.81609	0.0423758
KLHL25	4.21267	0.920511	7.50483	0.0139418		2.59752	0.592389	4.60265	0.0129142		12889.1	6.85402	2.42383e+07	0.0138799
KMT2E	-5.3787	-9.6881	-1.06931	0.0162141		-3.01325	-5.69046	-0.33604	0.0287129		9.9464e-06	1.92984e-10	0.512637	0.0374646
KRT85	4.30543	1.10011	7.51074	0.0102244		2.91679	1.01975	4.81383	0.00382094		4036.83	2.61391	6.23434e+06	0.0266606
KRTAP12-1	-3.21793	-6.30885	-0.127015	0.0418471		-2.16461	-4.01981	-0.309415	0.023763		0.00128939	1.89703e-06	0.87638	0.0455412
KRTAP13-3	2.71923	0.427798	5.01067	0.0216646		1.66905	0.27164	3.06646	0.0209002		36.8374	1.09987	1233.78	0.0441044
LCN2	-3.82933	-7.27246	-0.3862	0.0305046		-2.16918	-4.29716	-0.0412003	0.0459984		0.000210049	2.19519e-07	0.200987	0.0155999
LEMD1-AS1	3.34658	0.56055	6.13261	0.0202441		2.00877	0.301984	3.71555	0.0226713		480.192	2.57183	89657.5	0.0206681
LGALS14	3.45369	0.0212868	6.8861	0.048686		2.36917	0.314222	4.42413	0.025333		354.853	1.18741	106046	0.0434842
LIN54	-5.9603	-10.8453	-1.07534	0.0185188		-3.64553	-6.62666	-0.664409	0.0182808		0.000145453	7.03349e-08	0.300796	0.0233061
LINC00115	-3.06757	-4.7903	-1.34484	0.00104787		-1.71623	-2.80582	-0.626638	0.00314114		0.00585683	6.68778e-05	0.512912	0.0242878
LINC00239	2.93112	0.0800965	5.78215	0.0442882		1.85819	0.128036	3.58835	0.0361946		243122	21.8275	2.70798e+09	0.00909473
LINC00309	4.36879	1.8756	6.86198	0.00122204		2.71291	1.20249	4.22332	0.000963144		4620.89	9.78643	2.18186e+06	0.00723054
LINC00346	4.22504	1.01655	7.43352	0.0116369		2.19317	0.167628	4.21872	0.0348111		307.312	1.53166	61658.9	0.0342101
LINC00378	5.76596	2.66071	8.87121	0.000690989		3.44122	1.52464	5.3578	0.00096648		2773.76	3.82413	2.01189e+06	0.0183193
LINC00460	3.25035	0.769158	5.73155	0.0120317		2.01264	0.503235	3.52204	0.01073		2047.07	6.3466	660274	0.00968184
LINC00499	2.91548	0.707239	5.12372	0.0114429		1.91471	0.593471	3.23595	0.00601631		3423.26	4.58752	2.55447e+06	0.0158951
LINC00544	-4.16195	-7.64548	-0.678408	0.0208652		-2.27394	-4.44382	-0.104054	0.0406076		0.00115356	2.38774e-06	0.557305	0.031923
LINC00665	2.97749	0.199654	5.75532	0.0365384		1.83351	0.140055	3.52695	0.0348193		401.335	2.55809	62964.6	0.0201199
LINC01015	3.7695	0.782856	6.75614	0.0151651		2.27962	0.452327	4.10692	0.0162603		733.443	3.70216	145304	0.0144841
LINC01118	3.86064	0.551262	7.17001	0.0237857		2.37173	0.353826	4.38964	0.0228391		202.709	1.03861	39563.3	0.0483768
LINC01119	4.17712	1.13772	7.21652	0.00876511		2.68903	0.861947	4.51612	0.00536239		663.637	2.65624	165804	0.0210671
LINC01224	2.46698	0.358912	4.57505	0.023384		1.48256	0.191624	2.77349	0.0258588		2294.82	5.7334	918515	0.0113684
LINC01299	-5.34749	-9.64456	-1.05041	0.0165016		-3.64179	-6.19259	-1.091	0.00670743		7.15565e-05	3.21834e-08	0.159099	0.0152051
LINC01386	4.3186	2.40188	6.23533	7.528e-05		2.5067	1.29606	3.71734	0.00021077		5.76102e+11	5.37953	6.16958e+22	0.0366344
LINC01435	4.36275	1.00485	7.72065	0.0126774		2.50861	0.430586	4.58662	0.0196811		730.125	2.6861	198460	0.0211401
LINC01447	4.2936	0.584759	8.00244	0.0247844		2.5885	0.318785	4.85821	0.0268227		12135.9	3.52693	4.17588e+07	0.0236158
LOC100128703	2.4009	0.101553	4.70024	0.0412878		1.6698	0.299292	3.04031	0.0186727		131.687	2.1191	8183.36	0.020536
LOC100129473	2.26568	0.35248	4.17888	0.0219141		1.23785	0.0465348	2.42917	0.0422205		24.2274	1.11834	524.854	0.0422306
LOC100130193	-4.33119	-7.19545	-1.46693	0.0043578		-2.47234	-4.2569	-0.687783	0.0082943		7.4285e-07	1.35449e-11	0.0407406	0.0112506
LOC100130285	3.85398	0.747004	6.96096	0.0168205		2.27742	0.367343	4.1875	0.0211033		358.034	1.66933	76790.1	0.0317891
LOC100287166	5.2443	2.01213	8.47648	0.00244746		3.03524	1.02438	5.04609	0.00441956		1.51866e+06	22.2188	1.038e+11	0.0122135
LOC100292073	3.90188	1.286	6.51776	0.00484386		2.43936	0.854847	4.02387	0.0037823		1557.07	3.3882	715564	0.0187675
LOC100506036	-2.2506	-3.93745	-0.563753	0.0106876		-1.40999	-2.43279	-0.387195	0.00858212		0.0189518	0.000685867	0.523672	0.019182
LOC100506725	-5.74261	-10.9794	-0.505846	0.0327208		-3.24626	-6.48266	-0.00986759	0.0493501		0.000229185	8.0768e-08	0.650327	0.0388252
LOC100996251	-2.05723	-4.105	-0.00945986	0.0490183		-1.25163	-2.50244	-0.00082453	0.0498589		0.0146873	0.000285165	0.756459	0.0358391
LOC100996701	4.4055	2.14296	6.66804	0.000419673		2.5215	1.0952	3.9478	0.00112318		2913.37	4.8499	1.75008e+06	0.0145394
LOC101927551	5.06157	1.28356	8.83959	0.0104005		3.06029	0.74805	5.37254	0.0112627		2001.57	2.09331	1.91385e+06	0.0299358
LOC101927699	-3.22615	-5.636	-0.81631	0.010452		-1.85654	-3.34882	-0.364254	0.0165297		0.010114	0.000105733	0.967468	0.0483616
LOC101927712	-2.31222	-4.29009	-0.334361	0.0235149		-1.38153	-2.59404	-0.169011	0.0269534		0.00462628	4.28806e-05	0.499118	0.0243905
LOC101927789	3.50746	0.340242	6.67469	0.0311643		2.17739	0.249595	4.10519	0.0282012		413.135	1.00407	169989	0.0498457
LOC101927805	3.2521	0.380926	6.12327	0.0277927		1.95536	0.19762	3.71311	0.0304684		157.903	1.47757	16874.4	0.0336905
LOC101927822	3.91013	1.26479	6.55546	0.00519075		2.1961	0.54245	3.84974	0.0110163		782.264	2.12899	287431	0.027056
LOC101927824	3.86838	0.574139	7.16263	0.0229514		2.44736	0.451021	4.44369	0.0180188		315.533	1.56254	63717.5	0.0336062
LOC101928316	-5.40716	-8.76768	-2.04665	0.00262833		-3.36558	-5.40204	-1.32912	0.00208596		0.00180504	4.76279e-06	0.684087	0.0370427
LOC101928887	5.04909	1.60709	8.49108	0.00549697		3.00543	0.888021	5.12284	0.00699485		25758.6	3.64225	1.82168e+08	0.0247181
LOC101929007	2.15681	0.375414	3.93822	0.0193571		1.2929	0.201222	2.38458	0.0219052		51.6768	2.16177	1235.33	0.0148505
LOC101929142	3.01249	0.0922587	5.93271	0.043619		1.83717	0.0540507	3.62029	0.0438629		131.544	1.32208	13088.4	0.0376243
LOC101929596	5.94913	1.91755	9.98072	0.00525732		3.66098	1.20587	6.1161	0.00485501		4016.89	2.55024	6.32702e+06	0.0271608
LOC101929705	3.37447	0.689818	6.05912	0.0155454		1.82646	0.14797	3.50495	0.0339816		178.916	1.11958	28591.8	0.0451134
LOC101929754	2.62225	0.335846	4.90866	0.0260434		1.54598	0.141203	2.95075	0.0321493		206.306	1.83097	23245.8	0.0270439
LOC102724222	3.86444	0.912663	6.81621	0.0120789		2.32692	0.518786	4.13506	0.0134582		149.146	1.39349	15963.3	0.0358055
LOC102724889	2.25064	0.330453	4.17083	0.0231858		1.39416	0.225294	2.56302	0.0210611		44.6145	1.28547	1548.43	0.0358407
LOC102724928	3.25436	0.747133	5.76159	0.0127551		1.86284	0.309834	3.41585	0.0204056		1479.1	5.62483	388945	0.0102433
LOC105369490	3.99767	0.314907	7.68044	0.0343861		3.11049	0.984754	5.23623	0.0056004		333.686	1.04689	106359	0.0482065
LOC105369717	3.09022	0.780111	5.40034	0.0105059		1.86259	0.447652	3.27753	0.0116629		66.4719	1.12845	3915.58	0.0435838
LOC105369911	2.40788	0.546436	4.26932	0.0130325		1.34526	0.186753	2.50376	0.0243836		25.7878	1.28623	517.023	0.033627
LOC105369920	5.99384	3.21458	8.77309	0.00012988		3.43758	1.67521	5.19995	0.000411843		56395.9	33.2832	9.55586e+07	0.00392746
LOC105370414	4.08302	1.21375	6.9523	0.0068682		2.47758	0.722764	4.23239	0.00726449		630.149	3.07706	129048	0.0176014
LOC105370499	3.84336	1.44021	6.24651	0.00276653		2.22549	0.731419	3.71956	0.0048955		5344.17	3.46479	8.24297e+06	0.021921
LOC105370892	4.36828	1.68302	7.05353	0.00239327		2.5888	0.931476	4.24613	0.00336348		1439.4	3.4912	593460	0.017938
LOC105370993	3.14783	0.297865	5.99779	0.0315759		2.03554	0.31438	3.75671	0.0220759		464.242	2.83209	76099.5	0.018271
LOC105371263	-5.14053	-8.31418	-1.96689	0.00248363		-3.09888	-5.04556	-1.1522	0.00287669		0.000809422	1.27362e-06	0.514411	0.0306323
LOC105371314	4.33457	1.36387	7.30528	0.00571994		2.44947	0.596381	4.30257	0.0113561		937.456	2.85492	307828	0.0206227
LOC105371739	-4.75848	-8.0523	-1.46467	0.00615544		-3.24326	-5.17816	-1.30837	0.00184001		0.00365657	1.42815e-05	0.93621	0.0473382
LOC105371965	4.26083	1.40179	7.11987	0.00487664		2.54283	0.784984	4.30068	0.00609679		612.398	2.05938	182109	0.0272035
LOC105372155	-3.08724	-5.1969	-0.977586	0.00559658		-1.66786	-2.99828	-0.337447	0.0157934		0.0100076	0.000171579	0.583711	0.0264551
LOC105372507	-3.16428	-5.83538	-0.493172	0.0218737		-2.08891	-3.69146	-0.486353	0.0124191		0.000575335	1.64791e-06	0.200867	0.0125166
LOC105372676	1.85434	0.101487	3.6072	0.0388692		1.2261	0.171018	2.28119	0.0242839		312.945	4.15943	23545.3	0.00914586
LOC105372971	6.98773	3.53148	10.444	0.000276982		4.50792	2.47167	6.54418	9.40272e-05		17712.8	2.71197	1.15689e+08	0.0290679
LOC105373103	1.98939	0.1651	3.81369	0.033627		1.17848	0.0591543	2.2978	0.0397435		22.9612	1.22237	431.307	0.0362474
LOC105373106	4.14711	0.481658	7.81256	0.0279539		2.37454	0.11202	4.63707	0.0403309		1205.09	3.03237	478916	0.0201655
LOC105373257	-4.7811	-8.19559	-1.36661	0.0077014		-2.87996	-4.97233	-0.787584	0.00867478		0.000195355	2.55444e-07	0.1494	0.0116967
LOC105373525	4.11955	1.11715	7.12196	0.0088633		2.31211	0.440972	4.18325	0.0172052		473.73	2.45498	91414.4	0.0217643
LOC105374017	3.42236	0.246572	6.59815	0.0356137		2.17635	0.251347	4.10135	0.0280604		993.805	3.05326	323473	0.0193813
LOC105374322	4.30478	1.22469	7.38487	0.00780338		2.6949	0.828162	4.56164	0.00618775		724.971	2.88187	182376	0.01953
LOC105374388	-6.78876	-10.5325	-3.04502	0.000876765		-3.77728	-6.15291	-1.40165	0.00290503		5.41368e-06	6.79972e-10	0.0431017	0.00814428
LOC105374694	2.69881	0.0865767	5.31105	0.0433255		1.79564	0.224066	3.36722	0.0265634		77.3495	1.10913	5394.28	0.0446658
LOC105374881	3.68388	0.420254	6.94751	0.0282915		2.07746	0.0582909	4.09662	0.0441392		670.225	1.18774	378200	0.0440948
LOC105375136	4.18041	0.0248546	8.33597	0.0487322		2.5618	0.0261938	5.0974	0.0478282		21097.6	4.48815	9.91742e+07	0.0209994
LOC105375600	3.27593	0.804693	5.74717	0.0111471		2.04842	0.549113	3.54773	0.0091241		5707.87	7.6493	4.25918e+06	0.0103831
LOC105375610	2.77907	0.591807	4.96633	0.0145621		1.76533	0.44289	3.08776	0.010651		138.924	2.40736	8017.05	0.0170997
LOC105375875	4.29803	1.11969	7.47637	0.00977683		2.67224	0.741358	4.60312	0.00835494		1049.49	2.242	491274	0.0266011
LOC105376365	2.94493	0.357182	5.53268	0.0271215		1.76642	0.181469	3.35138	0.030185		125.875	1.45646	10878.8	0.0335676
LOC105376561	-4.8383	-7.30629	-2.37032	0.000389853		-3.17808	-4.61748	-1.73867	9.72269e-05		6.14363e-05	2.65105e-08	0.142375	0.014165
LOC105376762	3.97798	0.706602	7.24936	0.0188839		2.42001	0.421304	4.41872	0.0193528		1970.52	3.84133	1.01083e+06	0.0171878
LOC105376790	3.38625	0.347191	6.42531	0.0302193		1.92641	0.0492841	3.80353	0.0446436		440.848	2.19517	88534.1	0.0244114
LOC105376989	2.86132	0.849671	4.87297	0.00689039		1.53168	0.262795	2.80056	0.0196907		230.205	1.6855	31441.5	0.0301537
LOC105376997	4.46934	2.86244	6.07624	3.75577e-06		2.53942	1.48768	3.59115	3.01186e-05		115240	26.8829	4.94e+08	0.00630781
LOC105377487	-3.97827	-7.71959	-0.236943	0.0379477		-2.43128	-4.71501	-0.14756	0.0377331		0.00236984	6.05031e-06	0.928239	0.0472102
LOC105377500	3.67308	0.785336	6.56082	0.0144654		1.84179	0.0130842	3.6705	0.0484867		2037.42	2.97965	1.39315e+06	0.02215
LOC105377592	-3.77413	-5.90223	-1.64603	0.00108948		-2.20926	-3.53204	-0.886475	0.00190027		0.00478535	4.99602e-05	0.458356	0.0217266
LOC105377950	-3.50805	-6.68495	-0.331146	0.0316157		-2.51395	-4.38792	-0.639971	0.0103108		0.00274436	1.08195e-05	0.696103	0.0367781
LOC105378047	-1.81957	-3.23358	-0.405567	0.0134644		-1.14304	-2.00023	-0.285861	0.0107253		0.0310649	0.0014406	0.669878	0.0267141
LOC105378071	3.29125	1.19024	5.39227	0.00328583		2.11825	0.861091	3.37541	0.00175585		56.3306	1.04868	3025.83	0.0473283
LOC105378147	2.54128	0.639937	4.44262	0.0105641		1.59773	0.446025	2.74943	0.00821739		50.2409	1.48696	1697.52	0.0291936
LOC105378305	-3.39119	-5.95105	-0.831332	0.0111945		-1.84229	-3.44575	-0.238824	0.025799		0.00250529	2.08e-05	0.301754	0.0142818
LOC105378438	3.03432	0.536898	5.53175	0.0189745		1.81114	0.279295	3.34299	0.0221099		732.299	4.8487	110599	0.00997624
LOC105378852	3.04125	1.11933	4.96317	0.00302347		1.89735	0.733416	3.06128	0.00235112		110.728	1.29944	9435.41	0.0379441
LOC105379390	5.37751	1.43887	9.31616	0.00916591		3.55782	1.21031	5.90534	0.00428155		15907.4	4.75503	5.32165e+07	0.0194635
LOC105379561	-3.89971	-6.96814	-0.831291	0.0145377		-2.35038	-4.22921	-0.471546	0.0159955		0.00274443	1.0955e-05	0.687531	0.0363577
LOC105379682	-2.54344	-4.8032	-0.283683	0.0287105		-1.72668	-3.07614	-0.377214	0.0139471		0.000197684	2.75027e-07	0.142091	0.0110408
LOC149373	4.22842	0.817797	7.63905	0.0168725		2.49929	0.402663	4.59593	0.0211296		1512.7	2.52542	906094	0.02484
LOC284241	4.08245	0.872647	7.29225	0.0144713		2.22536	0.219926	4.2308	0.030851		226.672	1.44996	35435.5	0.0353692
LOC284898	4.27488	1.78125	6.76852	0.00149989		2.48505	0.932838	4.03727	0.00274233		580.199	3.07208	109577	0.0173273
LOC285484	3.56845	0.609005	6.5279	0.0198135		1.96632	0.124769	3.80787	0.0372124		5.3945e+11	226.388	1.28543e+21	0.0141999
LOC441728	3.31366	0.859826	5.7675	0.0098683		1.72565	0.174828	3.27648	0.0304265		289.11	1.42752	58552.1	0.0364991
LOC613206	-4.91014	-8.0418	-1.77848	0.00326194		-3.06797	-4.96373	-1.17222	0.00250231		0.0029336	1.00238e-05	0.858556	0.0441571
LOC642484	-3.84214	-6.50067	-1.18362	0.00613842		-2.35724	-3.97787	-0.73661	0.00585506		0.00400076	2.8155e-05	0.568499	0.0290147
LOC645485	3.92937	1.55278	6.30596	0.00207817		2.19163	0.694145	3.68911	0.00559217		953.408	3.40774	266742	0.0170103
LOC645513	2.58059	0.441928	4.71925	0.0197341		1.62967	0.333633	2.92571	0.01551		31.275	1.1104	880.881	0.0432333
LOC646471	3.69318	0.475401	6.91095	0.0259415		2.34151	0.391737	4.29129	0.0202714		765.95	3.44851	170125	0.0159955
LOC646938	3.82037	1.29553	6.34521	0.0043362		2.36918	0.835857	3.9025	0.00367329		285.82	3.0287	26973	0.0147853
LOC728323	-2.73312	-4.50935	-0.956894	0.00379766		-1.72395	-2.79579	-0.652111	0.00263702		0.0208818	0.000693871	0.628428	0.0259201
LOC728613	-1.9901	-3.56661	-0.413588	0.0151488		-1.22601	-2.18647	-0.265561	0.0141526		0.0285902	0.00129147	0.632922	0.0244862
LOC91450	3.65516	0.674637	6.63567	0.0179826		2.37695	0.584085	4.16982	0.0111385		707.917	1.7831	281054	0.0316031
LPP-AS1	2.91093	0.290164	5.5317	0.0307048		1.847	0.258447	3.43555	0.0242163		332.464	3.42708	32252.5	0.0128587
LRCH2	4.21274	0.842137	7.58333	0.0160821		2.30411	0.201061	4.40716	0.0328666		305.815	1.59476	58644	0.0328431
LRRC31	2.88979	0.171624	5.60795	0.0379799		1.83963	0.192016	3.48724	0.0299065		80.5467	1.29144	5023.66	0.0374111
LRRC71	4.00151	0.414902	7.58811	0.0300233		2.85539	0.738936	4.97185	0.00992999		1575.96	1.66838	1.48865e+06	0.0351694
LYPLA2P2	1.97154	0.678861	3.26422	0.00407442		1.13398	0.330042	1.93791	0.00731368		416.8	3.61371	48073.1	0.012763
LZTS1	4.63209	1.9167	7.34748	0.00156962		2.66457	0.968216	4.36093	0.00321351		148.496	1.43276	15390.6	0.0347011
MAD1L1	6.86048	1.97983	11.7411	0.00749535		4.3994	1.46391	7.3349	0.00467076		30426.4	4.54242	2.03804e+08	0.0216371
MADD	-4.22804	-7.32359	-1.13249	0.00914209		-2.63358	-4.51299	-0.754159	0.00766163		0.004723	2.82327e-05	0.790103	0.0403493
MAP6D1	-4.5039	-7.48217	-1.52563	0.00435548		-2.74015	-4.56048	-0.919815	0.00451452		0.000527569	1.08243e-06	0.257134	0.0168453
MAPK11	3.83709	0.547583	7.12659	0.0237981		2.32461	0.313336	4.33589	0.0249995		669.576	2.29099	195694	0.0246954
MARCH9	-4.8529	-9.05745	-0.648345	0.025183		-3.09171	-5.63659	-0.546829	0.018984		0.000358584	3.43399e-07	0.37444	0.0252898
MBD5	-4.54864	-8.50068	-0.59659	0.0255613		-2.78263	-5.19445	-0.370814	0.0252354		2.97343e-06	1.22522e-10	0.0721607	0.0135013
MEIOB	-3.76047	-7.09794	-0.42301	0.0285531		-2.64679	-4.62199	-0.671599	0.0103866		0.0021559	7.3796e-06	0.629832	0.0340427
MIR128-1	2.81657	0.39406	5.23909	0.0242194		1.73271	0.255962	3.20946	0.0230536		52.892	1.08771	2571.98	0.0452432
MIR2113	-3.0578	-5.65225	-0.463359	0.0224966		-2.07999	-3.62513	-0.534839	0.0100779		0.0196869	0.000389296	0.995577	0.0497417
MIR2355	-2.4407	-4.75946	-0.121937	0.0397892		-1.5919	-2.99145	-0.192357	0.0271942		0.0070173	9.72748e-05	0.506221	0.0230973
MIR29A	1.74436	0.467125	3.02159	0.00914727		1.22654	0.481817	1.97127	0.00215001		99.5328	2.69546	3675.37	0.012473
MIR3129	-3.43506	-5.54763	-1.32249	0.00240281		-2.23755	-3.49279	-0.982298	0.00103704		0.000212632	3.92913e-07	0.11507	0.00845571
MIR3158-2	-3.69516	-6.43085	-0.95947	0.00985261		-2.50365	-4.1221	-0.885198	0.0036388		3.53442e-05	3.56361e-08	0.0350547	0.003593
MIR3943	2.09431	0.326047	3.86257	0.0218986		1.27857	0.199027	2.35812	0.0219012		26.2855	1.16953	590.773	0.0395346
MIR4254	2.43859	0.0904982	4.78669	0.0423167		1.55548	0.132193	2.97876	0.0332706		59.1966	1.0154	3451.08	0.0491448
MIR4280	2.1669	0.417123	3.91668	0.0169846		1.48447	0.447289	2.52165	0.00658832		29.9733	1.17756	762.935	0.0395009
MIR4774	-2.18321	-3.93048	-0.435945	0.0161088		-1.10904	-2.2121	-0.00598685	0.0488483		0.0108086	0.000255964	0.456411	0.0177556
MIR4797	-3.92248	-6.26126	-1.5837	0.00183069		-2.58875	-3.96689	-1.21062	0.000613589		0.00113852	2.2246e-06	0.582679	0.0331988
MIR498	4.73814	1.32349	8.15278	0.00820439		2.79651	0.692996	4.90002	0.0109402		756.769	1.45524	393544	0.0377516
MIR548F2	-3.56188	-6.62723	-0.496525	0.0242962		-2.24201	-4.10192	-0.382102	0.0198453		0.00319587	1.12741e-05	0.905935	0.0461247
MIR578	2.10226	0.268928	3.9356	0.0260673		1.19966	0.0670666	2.33225	0.038644		40.0234	1.76636	906.877	0.0204876
MIR668	3.13576	0.580487	5.69103	0.0179126		1.77458	0.190895	3.35826	0.0293697		627.326	4.17978	94152.8	0.0117568
MIR764	4.76571	2.40228	7.12913	0.000285343		2.88938	1.44066	4.33809	0.000322609		151.629	1.46087	15738	0.0340071
MIR888	3.29741	0.311026	6.2838	0.0316282		2.01826	0.195872	3.84065	0.0311566		134.42	1.28026	14113.4	0.0390164
MOGAT1	-3.75105	-6.65531	-0.846786	0.0131587		-2.37387	-4.13098	-0.616766	0.00983855		0.00646205	5.06406e-05	0.824597	0.0415581
MUM1L1	4.82874	2.68089	6.97659	7.74187e-05		2.80592	1.45043	4.16142	0.000211393		211.609	1.6851	26573.1	0.0298868
MYB	-3.67891	-6.86426	-0.493562	0.0250966		-2.55389	-4.44297	-0.664808	0.00979451		0.00162998	3.83063e-06	0.693574	0.0376692
NAALADL2-AS2	3.89549	1.30029	6.49068	0.00461472		2.5241	0.972609	4.0756	0.00239171		1582.27	3.17532	788451	0.0200957
NAF1	-2.73319	-5.28212	-0.184258	0.0364713		-1.64657	-3.2061	-0.0870429	0.039228		0.00942431	0.000114422	0.776231	0.0382177
NCBP3	-4.48632	-8.86066	-0.111984	0.0447707		-2.95047	-5.58834	-0.312601	0.0296417		0.000966177	9.74981e-07	0.957453	0.0485735
NCCRP1	5.81227	2.79552	8.82901	0.000470138		3.43893	1.56745	5.3104	0.000768132		8146.4	9.19343	7.21861e+06	0.00930504
NCK2	-3.75465	-7.02876	-0.480537	0.0260576		-2.2058	-4.21866	-0.192945	0.0328294		9.52353e-05	2.43097e-08	0.373092	0.0282689
NCS1	5.03077	1.60432	8.45721	0.00546035		3.26782	1.21934	5.3163	0.00282633		15630	6.08487	4.0148e+07	0.015919
NHLH2	6.47008	1.73262	11.2076	0.00914756		3.93738	1.04263	6.83214	0.00940257		76604.8	5.55334	1.05672e+09	0.0207514
NIN	-4.32782	-8.08456	-0.571071	0.0254377		-2.6971	-4.98138	-0.412815	0.0222757		0.000680937	1.01646e-06	0.456168	0.0280651
NLK	-5.33903	-8.81506	-1.86299	0.00385271		-3.2418	-5.36786	-1.11573	0.00408225		3.85861e-05	3.30015e-08	0.0451157	0.00480741
NNT	-3.85133	-7.56487	-0.137791	0.0425829		-2.32502	-4.59607	-0.0539679	0.0451291		0.000271626	3.13179e-07	0.235586	0.0173699
NOXA1	3.74435	0.606674	6.88204	0.0210018		2.19368	0.262598	4.12476	0.0273759		1067.22	2.62146	434475	0.0229479
NPHS2	4.29667	1.66876	6.92458	0.00229088		2.66974	1.0765	4.26298	0.0018452		2046.55	7.0664	592714	0.00838781
NR1H4	4.40356	0.965122	7.842	0.0138694		2.70125	0.604427	4.79806	0.0133711		468.479	1.61516	135883	0.0335292
NRBP2	5.57656	1.5417	9.61142	0.00843252		3.24192	0.747155	5.73668	0.0126626		304418	13.1659	7.03865e+09	0.0137884
NSUN5	-4.19616	-7.45841	-0.933913	0.0134997		-2.48385	-4.48967	-0.478026	0.01699		0.00024056	3.35846e-07	0.172308	0.0129833
NT5C1B	6.82852	2.29428	11.3628	0.00449848		3.99148	1.18583	6.79713	0.0068806		1.48026e+06	6.69545	3.27263e+11	0.0236483
OFCC1	-5.82321	-9.63552	-2.01091	0.00402574		-3.72541	-6.01412	-1.4367	0.00238097		7.84249e-05	1.50148e-08	0.409626	0.0304413
OPN5	4.31662	0.45837	8.17487	0.0296018		2.506	0.13024	4.88177	0.0394		2215.62	2.59555	1.8913e+06	0.0252906
OR10Z1	4.89955	1.43166	8.36745	0.00722963		2.6888	0.51389	4.8637	0.0171553		2204.23	2.68766	1.80775e+06	0.0245269
OR2M7	3.1443	1.3317	4.95689	0.00134398		2.00201	0.91667	3.08736	0.000739047		85.8324	1.97257	3734.82	0.0207306
OR2T12	2.48246	0.45966	4.50526	0.0179069		1.57518	0.35105	2.79931	0.0134674		72.2597	1.52274	3429	0.0297429
OR4C15	2.29055	0.226337	4.35477	0.0308534		1.51276	0.271737	2.75378	0.0186215		49.3534	1.10622	2201.88	0.0442138
OR5K1	-4.79186	-7.91297	-1.67076	0.00386558		-3.05538	-4.93121	-1.17955	0.00236737		5.56115e-05	3.26706e-08	0.0946612	0.00985063
OR6S1	3.12675	0.220607	6.03289	0.0358889		1.82787	0.0413753	3.61436	0.0452474		1166.81	2.30263	591260	0.0262534
OR8H2	1.58146	0.18939	2.97352	0.0273678		1.00124	0.157354	1.84512	0.0216878		8.34651	1.02665	67.8561	0.0471934
P3H4	4.1841	1.23978	7.12843	0.00693578		2.51024	0.703746	4.31674	0.00812395		1941.95	3.65975	1.03045e+06	0.0180174
P4HTM	-3.82249	-7.49569	-0.149291	0.0419295		-2.46514	-4.68727	-0.242998	0.0308945		0.000302491	3.70241e-07	0.247138	0.0178593
PANX2	5.01801	1.03427	9.00174	0.0153475		2.86323	0.396171	5.33029	0.0244531		11160.7	2.21355	5.62724e+07	0.0321423
PAQR7	-4.42456	-6.52995	-2.31916	0.000177126		-2.86341	-4.0971	-1.62973	5.12221e-05		0.0049025	2.83376e-05	0.848151	0.0431141
PARD3-AS1	4.25478	1.72923	6.78034	0.00175829		2.46256	0.889049	4.03607	0.00331162		780.729	2.66036	229119	0.0215908
PAXIP1-AS1	4.01065	1.4296	6.5917	0.00350961		2.25688	0.640381	3.87339	0.00786069		98.3392	1.30973	7383.63	0.037304
PCBP2	-6.734	-12.5994	-0.868577	0.0259008		-4.13601	-7.71278	-0.55925	0.0249343		2.11295e-05	1.95926e-09	0.227868	0.0230784
PCDHB12	-2.22798	-3.81679	-0.639181	0.00762215		-1.27849	-2.26437	-0.292612	0.0128289		0.00421129	4.45203e-05	0.398357	0.0184492
PCSK4	3.62491	0.198581	7.05125	0.038859		2.26578	0.182132	4.34943	0.0340951		750.974	1.81643	310479	0.0312287
PDE8A	-4.4067	-7.90932	-0.904091	0.0154586		-2.67687	-4.81768	-0.536062	0.0160397		5.99224e-05	1.5233e-08	0.235718	0.0213268
PDHX	-4.39723	-8.21766	-0.576803	0.0255588		-2.67617	-5.00996	-0.342375	0.0260655		8.62059e-05	2.27188e-08	0.327105	0.0260327
PDILT	3.88197	0.715405	7.04853	0.0180187		2.13831	0.166519	4.1101	0.0345489		1277.45	1.89707	860213	0.0313443
PDLIM1	-2.54167	-5.04852	-0.0348169	0.0470997		-1.65736	-3.17176	-0.142971	0.0330434		0.0128497	0.000179544	0.919637	0.045672
PGRMC2	-3.64193	-7.23689	-0.0469689	0.0472674		-2.4002	-4.56793	-0.232475	0.03119		0.000139788	1.17907e-07	0.165729	0.0139837
PHACTR2-AS1	3.08266	0.898662	5.26666	0.0072791		1.98279	0.670679	3.2949	0.00438048		86.5978	1.6269	4609.48	0.02781
PHF5A	4.09911	0.440438	7.75779	0.0293905		2.42158	0.175089	4.66807	0.0355665		2295.78	3.0953	1.70278e+06	0.0217305
PIFO	4.95779	1.88312	8.03245	0.00258115		3.05433	1.18367	4.92499	0.00231854		1005.95	3.26989	309472	0.018016
PIN1	-6.78711	-11.3866	-2.18759	0.00525782		-3.93541	-6.78633	-1.0845	0.00850389		3.32312e-05	3.78168e-09	0.292015	0.0260384
PIP4K2A	-4.72369	-8.05394	-1.39343	0.00702923		-2.75847	-4.81656	-0.700376	0.0103719		0.00305291	1.61224e-05	0.578094	0.0304028
PIWIL1	-3.71638	-6.82909	-0.603669	0.0209443		-2.1719	-4.08851	-0.255284	0.0277266		0.00414343	1.86266e-05	0.921695	0.0466423
PLEKHG4B	3.57275	0.951592	6.1939	0.00927007		1.89961	0.248395	3.55082	0.0256232		1214.03	3.60983	408295	0.0167386
PNLIPRP3	3.19131	0.493728	5.8889	0.022038		1.96176	0.317164	3.60636	0.0210508		138.905	1.72715	11171.4	0.027518
POLA1	-3.17008	-5.67137	-0.668792	0.0147871		-2.06599	-3.56816	-0.563821	0.00872105		0.000276504	4.97854e-07	0.153568	0.0110523
POLR2J	-2.29056	-4.07517	-0.505961	0.0136813		-1.31411	-2.41866	-0.209561	0.0213604		0.00126955	4.98593e-06	0.323263	0.0182994
PPFIA2	6.89383	2.29359	11.4941	0.00467342		4.04013	1.19616	6.88411	0.00695253		5912.29	1.33941	2.60974e+07	0.0425388
PPIE	-2.59732	-5.18027	-0.0143743	0.0488195		-1.60433	-3.17852	-0.0301453	0.0460405		0.00585433	6.5215e-05	0.525541	0.0250692
PPP1R9A	2.67309	0.0993432	5.24683	0.042306		1.72393	0.166873	3.28099	0.0312001		641.848	3.2481	126834	0.0165412
PQBP1	4.34101	0.696519	7.98549	0.0212222		2.62564	0.396446	4.85483	0.0225755		3248.09	3.51599	3.00061e+06	0.020295
PRADC1	6.21453	2.68972	9.73934	0.00115267		3.47898	1.25159	5.70638	0.00336577		17357.9	4.79347	6.28558e+07	0.0195529
PRCAT47	3.40792	0.643792	6.17204	0.0174321		2.07246	0.383498	3.76142	0.017922		1322.51	3.35513	521300	0.0184273
PRICKLE2-AS1	4.23655	0.410311	8.06278	0.031191		2.56676	0.227673	4.90584	0.0326123		3648.38	2.0039	6.64238e+06	0.0322382
PRKAG3	3.55693	1.26197	5.85189	0.00358341		1.94885	0.501299	3.3964	0.0100696		191.436	2.01335	18202.4	0.0237533
PRKG1	3.18027	1.0486	5.31194	0.00483642		2.00435	0.716741	3.29196	0.00345942		58.608	1.14486	3000.29	0.0426282
PRRT4	3.83432	1.17939	6.48924	0.00616939		2.42494	0.822008	4.02787	0.00434289		472.017	2.12061	105064	0.0255799
PRUNE	-6.08324	-9.4419	-2.72458	0.000887129		-3.59121	-5.67298	-1.50944	0.00141548		0.000160946	9.21547e-08	0.281089	0.0218393
PSMC3IP	-3.96648	-7.02015	-0.912815	0.0126975		-2.4645	-4.32066	-0.608339	0.0110321		0.00286589	1.18655e-05	0.692201	0.0364948
PSMD5	-3.88287	-6.93757	-0.828173	0.014524		-2.3583	-4.22546	-0.49115	0.0150978		6.44676e-05	6.50455e-08	0.0638948	0.00611801
PTRH1	4.05073	0.272044	7.82941	0.0365189		2.36557	0.0424499	4.68868	0.0462156		495.054	1.27555	192135	0.041352
R3HDM1	-3.65073	-7.00564	-0.295819	0.0339788		-2.17756	-4.2337	-0.121428	0.0386711		0.00029115	4.57476e-07	0.185296	0.0134448
RAB23	4.2288	1.17	7.2876	0.00841538		2.75304	0.921248	4.58482	0.00457015		1222.65	5.14642	290469	0.0108674
RAB3C	6.19166	2.05147	10.3318	0.004748		3.76424	1.23322	6.29526	0.00495372		819950	25.8014	2.60574e+10	0.0100382
RBKS	5.03471	1.08334	8.98609	0.0143121		3.00471	0.579855	5.42957	0.0169247		1233.72	1.47473	1.0321e+06	0.038162
RBM15B	-5.44386	-10.3453	-0.542403	0.0307125		-3.37639	-6.36023	-0.392556	0.027934		1.79368e-06	2.35839e-11	0.136419	0.0210356
RBM20	4.07056	1.14613	6.995	0.00802913		2.31578	0.497839	4.13371	0.0143342		1711.6	3.1798	921305	0.0203126
RHOXF1P1	-1.50723	-2.63842	-0.376039	0.0107813		-0.973458	-1.65344	-0.293476	0.006577		0.0833697	0.00736326	0.943945	0.0447971
RIPK4	3.14213	0.567592	5.71667	0.01849		1.92109	0.349798	3.49237	0.0183027		155.268	1.99959	12056.5	0.0230851
RNASE1	3.96273	0.130141	7.79532	0.0431721		2.59787	0.285824	4.90992	0.0289612		2216	2.18423	2.24823e+06	0.0291707
RNF216-IT1	-3.83547	-6.88212	-0.788815	0.0154		-2.26413	-4.13792	-0.390337	0.0195792		0.00165983	6.67055e-06	0.413016	0.0229587
RNMTL1	-3.97121	-7.60174	-0.340673	0.0331284		-2.38155	-4.60473	-0.158382	0.0366412		8.46578e-05	6.0666e-08	0.118138	0.0111455
RNU6-83P	3.3307	0.979602	5.6818	0.00709178		2.0946	0.67198	3.51722	0.00534616		570.291	3.53355	92041	0.0144204
RNVU1-15	4.29327	1.92138	6.66515	0.000892694		2.34202	0.826551	3.85748	0.00366791		5633.75	6.5662	4.83371e+06	0.0122092
ROPN1	2.28075	0.134567	4.42694	0.0380537		1.58556	0.307342	2.86377	0.016819		415.604	3.92761	43977.6	0.0112403
SALL4	3.73087	0.860922	6.60083	0.0126326		2.35553	0.618294	4.09276	0.0096034		188.68	1.28219	27765.1	0.0396316
SCAF8	-4.62362	-8.78061	-0.466628	0.0304927		-3.05508	-5.55385	-0.556308	0.0183015		0.0016165	2.9648e-06	0.88137	0.0455822
SDIM1	4.46059	1.66751	7.25366	0.00280006		2.58763	0.852247	4.32302	0.00485666		5247.53	3.93969	6.98953e+06	0.0196224
SDR16C6P	3.46002	0.455739	6.4643	0.0254746		2.16884	0.344225	3.99345	0.0214672		110.186	1.23908	9798.34	0.0400157
SEMA3D	4.60178	0.572676	8.63088	0.0266169		2.6176	0.127465	5.10774	0.0400348		461003	3.85518	5.51267e+10	0.0288027
SEPT12	3.97535	0.648269	7.30243	0.0208555		2.4209	0.388644	4.45316	0.0212102		2668.37	2.01181	3.53919e+06	0.0315147
SERTAD2	-5.93836	-10.6159	-1.26077	0.0146348		-3.84487	-6.65887	-1.03086	0.00912008		5.58938e-05	3.79031e-09	0.824239	0.0455615
SH3RF3-AS1	3.69786	0.911361	6.48436	0.0110688		2.00286	0.256279	3.74944	0.0260621		651.139	1.99728	212280	0.0282164
SI	4.68093	1.51617	7.84569	0.00516533		2.46197	0.452804	4.47113	0.0180661		4.78776e+06	62.6907	3.65646e+11	0.00733268
SIGLEC8	-1.47494	-2.48825	-0.461638	0.00582372		-0.916659	-1.53185	-0.301467	0.0048832		0.0337559	0.00135592	0.840358	0.0388279
SIRT3	5.64477	1.622	9.66755	0.00758781		3.1677	0.658258	5.67715	0.0151511		6467.03	1.41046	2.96517e+07	0.0413584
SIX5	5.49449	1.17872	9.81025	0.0143845		3.15911	0.4897	5.82851	0.0219946		6830.55	3.55603	1.31203e+07	0.0220884
SLC1A2	5.91158	1.29575	10.5274	0.0138672		3.53862	0.70776	6.36948	0.0160692		137557	3.76423	5.02678e+09	0.0272968
SLC28A1	2.69495	0.339323	5.05057	0.0263847		1.92446	0.537207	3.31171	0.00821857		238.436	1.71307	33187.3	0.0297268
SLC35A3	-3.86256	-7.03227	-0.692856	0.0186545		-2.47254	-4.38696	-0.558109	0.0131612		0.000564045	1.425e-06	0.22326	0.0142332
SLC35E2	-2.33652	-4.3269	-0.346135	0.0229921		-1.2783	-2.517	-0.039594	0.0435486		0.0122888	0.000520055	0.290382	0.00640448
SLC35F4	4.29417	0.353224	8.23512	0.0337584		2.6779	0.280868	5.07493	0.0298211		527.367	1.07503	258705	0.0473839
SLC38A6	-3.11695	-5.80043	-0.433471	0.0243463		-1.86083	-3.50608	-0.215585	0.028001		0.00284074	1.78843e-05	0.451222	0.0233456
SLCO4A1-AS1	3.34781	0.153473	6.54215	0.0405913		2.02313	0.0698462	3.97642	0.0428341		4170.36	1.05225	1.65282e+07	0.048608
SNAPIN	4.03663	0.472103	7.60115	0.0278217		2.32843	0.130766	4.52609	0.0385951		817.252	1.27987	521850	0.041867
SNORA46	1.54138	0.306156	2.77661	0.0162358		0.859059	0.0909621	1.62716	0.0296524		28.2232	1.68678	472.232	0.0201427
SNORD111B	-3.36747	-6.38433	-0.350617	0.0299502		-2.27052	-4.07561	-0.465436	0.0154788		0.0100655	0.000118309	0.856356	0.0425234
SNORD114-29	4.46787	1.45023	7.48552	0.00512576		2.63175	0.769441	4.49407	0.00721755		6670.45	7.79629	5.70719e+06	0.0105849
SNORD114-6	2.05401	0.536465	3.57155	0.00971796		1.20666	0.271169	2.14216	0.0132674		4702.6	2.83257	7.80718e+06	0.0254051
SNORD115-4	-2.29188	-4.15	-0.433751	0.0173888		-1.41094	-2.54324	-0.278635	0.0163739		0.0160175	0.000337204	0.760848	0.0358416
SNORD116-16	3.05318	0.268225	5.83813	0.0327623		1.85645	0.155025	3.55788	0.0335347		146.183	1.81686	11761.8	0.0259682
SNRPB	4.63825	0.962396	8.3141	0.0151872		3.04662	0.843452	5.24978	0.00840136		547.7	1.19906	250176	0.0435847
SOCS2-AS1	4.14325	0.30514	7.98137	0.0353197		2.58865	0.254788	4.92252	0.0309201		34019.5	2.06109	5.61512e+08	0.0352107
SORBS1	-2.96576	-5.66396	-0.267567	0.0323452		-1.70206	-3.36594	-0.038176	0.0452898		0.00114842	3.20057e-06	0.412073	0.0241123
SOX11	4.61124	1.93403	7.28845	0.00143601		2.93558	1.33196	4.5392	0.000797952		421.194	1.92128	92336.6	0.0279914
SOX18	3.10918	0.73923	5.47914	0.0119195		1.85188	0.396373	3.30739	0.0144396		1786.93	4.43874	719379	0.0144059
SPATA18	4.47636	0.541814	8.41091	0.0271614		2.52122	0.0859834	4.95645	0.0429183		37009.1	11.1261	1.23104e+08	0.0110141
SPIN2B	-1.9448	-3.59386	-0.295744	0.0224188		-1.0503	-2.07879	-0.0218071	0.0456329		0.0477686	0.00298781	0.763716	0.0315102
SRRM2-AS1	-4.57083	-7.5156	-1.62606	0.00354077		-2.41321	-4.28813	-0.538288	0.0134463		2.23237e-07	2.42273e-12	0.0205696	0.008642
SRRM5	5.3685	1.29971	9.43729	0.0114899		2.93665	0.391858	5.48144	0.025208		940.074	1.1149	792667	0.0464145
SSBP2	-4.04894	-6.59271	-1.50518	0.00287918		-2.57914	-4.10677	-1.05151	0.00172438		0.001148	3.99306e-06	0.330049	0.0190914
SSX5	2.65189	0.555989	4.74779	0.0149373		1.47529	0.170895	2.77968	0.0280035		180.614	2.38032	13704.7	0.0186429
STGC3	4.69119	1.19093	8.19145	0.0103751		2.52733	0.329985	4.72467	0.0256534		3397.65	4.90703	2.35255e+06	0.0148237
SUSD1	-3.43195	-6.02434	-0.839569	0.0112438		-2.12638	-3.70305	-0.549711	0.00995382		0.00964606	0.000111752	0.832617	0.0413006
TAAR6	3.40065	1.12275	5.67855	0.00481228		2.05489	0.659672	3.45011	0.00533378		227.538	1.40316	36897.7	0.0365791
TARBP1	-3.07439	-5.48794	-0.660843	0.0143371		-2.04324	-3.48447	-0.602006	0.00705458		0.000657419	2.43138e-06	0.177759	0.0103315
TBX19	-4.19373	-7.37017	-1.0173	0.0114434		-2.30005	-4.28577	-0.314317	0.0247135		0.000408616	3.32339e-07	0.502399	0.0315867
TCF15	4.17788	0.53752	7.81824	0.0259518		2.58334	0.366321	4.80036	0.023934		1000.1	1.69102	591483	0.0338979
TCF23	3.43657	0.487032	6.38612	0.0239462		2.05929	0.252127	3.86646	0.0269378		951.705	3.70765	244290	0.015397
TEC	-2.84275	-4.85785	-0.827652	0.00730659		-2.02464	-3.1894	-0.859875	0.00131848		0.0117728	0.000169468	0.817852	0.040083
TEX40	5.74066	2.29936	9.18196	0.00192057		3.5177	1.41989	5.61551	0.00183363		2420.82	3.35903	1.74466e+06	0.0202942
TFAP2C	6.85701	3.12982	10.5842	0.000759012		4.00944	1.68848	6.3304	0.00139718		1249.53	1.11263	1.40326e+06	0.0466189
THAP10	5.33082	1.9024	8.75923	0.0034912		2.94174	0.782913	5.10056	0.00928781		2384.83	3.59343	1.58273e+06	0.0189869
THRSP	3.9896	1.38014	6.59907	0.00399629		2.50904	0.932442	4.08563	0.00288353		458.689	2.44718	85974.7	0.021726
TJP3	5.36776	2.57346	8.16205	0.000485197		3.22724	1.50765	4.94682	0.000619334		37339.9	15.4624	9.01711e+07	0.00807299
TLX1	2.956	0.870226	5.04178	0.00707174		1.5558	0.235898	2.8757	0.0224833		79.7701	1.67153	3806.85	0.0263878
TMC2	5.54512	1.98177	9.10846	0.00346826		3.18298	0.963899	5.40206	0.00648534		3717.06	2.3774	5.81163e+06	0.02847
TMEM255A	3.11023	1.05838	5.16207	0.00427608		2.12295	0.923302	3.32261	0.00111237		48.2708	1.14222	2039.94	0.0423993
TNIP2	4.82246	1.33015	8.31477	0.00848377		3.18471	1.1031	5.26633	0.00397509		452.343	1.36789	149584	0.0388469
TOB1	-4.69795	-7.69354	-1.70236	0.00325536		-2.85665	-4.68808	-1.02523	0.00340301		0.000245342	3.10784e-07	0.19368	0.0145967
TOB2P1	-2.34797	-4.57638	-0.119558	0.0396032		-1.40338	-2.76836	-0.0384015	0.0442806		0.0189959	0.000393797	0.916322	0.0450538
TOMM7	3.86575	1.1855	6.54601	0.00622975		2.11143	0.426823	3.79604	0.0158141		6261.68	9.12239	4.29806e+06	0.00870671
TRAV34	3.35312	1.13434	5.5719	0.00437817		1.99762	0.632423	3.36282	0.00560058		83.4407	2.20097	3163.3	0.017065
TRAV8-7	4.25923	1.75174	6.76673	0.001632		2.52867	0.980618	4.07673	0.00230997		119.287	1.66278	8557.58	0.028293
TRBV25-1	4.30636	1.62184	6.99088	0.00269691		2.45968	0.78326	4.13611	0.00548819		2089.11	2.47582	1.7628e+06	0.0261705
TRBV7-1	3.2833	0.739209	5.82739	0.013223		2.28263	0.785838	3.77943	0.00407745		1735.97	5.47352	550580	0.0111342
TRERF1	-4.86335	-8.2305	-1.4962	0.00616545		-3.30829	-5.28786	-1.32872	0.00188958		0.00100077	1.85045e-06	0.54124	0.0314636
TRIM71	3.22256	0.559799	5.88532	0.0194034		1.92272	0.289393	3.55605	0.0226452		107.063	1.27808	8968.48	0.0385869
TRMT1L	-3.94329	-7.23323	-0.65336	0.0204929		-2.50448	-4.49582	-0.513139	0.0154907		0.00546021	3.26127e-05	0.914183	0.0461185
TSNARE1	5.8037	1.31949	10.2879	0.0129886		3.32843	0.552171	6.10469	0.0204645		161610	13.2401	1.97263e+09	0.0124884
TSPO	3.59797	0.335982	6.85995	0.0317922		2.30791	0.334678	4.28113	0.0234542		189.077	1.5281	23395.1	0.0329695
TSPYL5	4.80949	0.710096	8.90889	0.0230651		2.98581	0.491563	5.48005	0.0206388		818.762	1.02712	652673	0.0490896
TTC32	4.08511	1.40146	6.76877	0.00413681		2.4238	0.770276	4.07732	0.00552699		743.614	3.8034	145386	0.0140389
TTC39B	-3.27463	-5.74989	-0.799359	0.0112946		-2.09973	-3.5911	-0.608357	0.00741041		0.00421649	2.91402e-05	0.610111	0.03119
TTLL7	-4.01516	-6.35631	-1.674	0.00149418		-2.19698	-3.68473	-0.709228	0.00522834		0.0142244	0.000251489	0.804537	0.0388664
TTLL8	3.74734	1.0747	6.41999	0.00762955		2.68868	1.14771	4.22966	0.00127259		444.98	3.01522	65669.3	0.0167074
TTTY21	6.01701	2.89073	9.14328	0.000475403		3.62523	1.70337	5.5471	0.00058757		103338	19.4568	5.48842e+08	0.00833488
TULP2	4.66589	0.763201	8.56858	0.0207862		2.72201	0.318142	5.12588	0.0278342		10923.1	3.8137	3.12859e+07	0.0220468
TXNDC8	5.39703	1.68197	9.1121	0.00590827		3.47182	1.24213	5.70152	0.00345152		753.526	1.76647	321433	0.0320236
UBD	-2.23014	-4.16694	-0.293342	0.0255027		-1.22406	-2.42798	-0.0201481	0.0465239		0.00676477	8.56137e-05	0.534519	0.0250309
UBE2Q1	-4.74676	-8.38046	-1.11307	0.012249		-2.95204	-5.16013	-0.74395	0.010546		0.000412838	4.14877e-07	0.410808	0.0269279
UBQLN1	-5.4295	-10.2954	-0.563584	0.030004		-3.58022	-6.50613	-0.654307	0.0182158		0.00026371	8.92782e-08	0.778946	0.0432552
UCP2	-4.31324	-7.67412	-0.952351	0.0136913		-2.60817	-4.66464	-0.551701	0.0147236		0.000288431	3.87909e-07	0.214464	0.0156756
UNC93A	4.24955	0.514719	7.98437	0.0271479		2.49361	0.197308	4.78992	0.0343223		5089.33	4.67126	5.54483e+06	0.0167587
UPK2	4.2604	1.75376	6.76703	0.00162287		2.54686	1.00346	4.09027	0.00211386		2746.28	6.05909	1.24475e+06	0.0111724
VLDLR-AS1	-3.18574	-6.28062	-0.0908661	0.044045		-1.93407	-3.82513	-0.0430157	0.0453285		0.00593793	5.52954e-05	0.637648	0.0316698
VPS11	-5.29101	-9.19607	-1.38595	0.00965079		-3.22774	-5.61229	-0.843184	0.00971349		1.00904e-06	9.23322e-12	0.110271	0.0196775
VPS9D1-AS1	4.53057	1.70048	7.36065	0.002744		2.88596	1.18672	4.58521	0.00163395		10369.2	6.48705	1.65747e+07	0.0140196
WDR27	3.61288	0.55766	6.66809	0.0220891		2.28018	0.427908	4.13245	0.0175892		1243.63	3.21795	480621	0.0190526
WDR44	-3.96881	-7.47056	-0.46705	0.0277038		-2.3354	-4.48727	-0.183536	0.0344194		0.00116348	3.08215e-06	0.439201	0.0256315
WNK2	4.20976	0.510486	7.90904	0.0271255		2.58169	0.325161	4.83823	0.0263787		2293.16	1.09102	4.81987e+06	0.0474477
XAGE1B	6.08662	1.5159	10.6573	0.0108223		3.70429	0.911595	6.49698	0.0111036		28309.1	5.49659	1.45801e+08	0.0187353
ZAN	5.37602	1.92451	8.82754	0.00344252		3.32936	1.23291	5.42582	0.00293452		4829.23	2.90634	8.02435e+06	0.0249647
ZBTB2	-4.99031	-9.29884	-0.681789	0.0247187		-3.32746	-5.90831	-0.746618	0.0133044		7.16995e-05	1.73729e-08	0.29591	0.0246632
ZNF134	-3.96354	-6.78839	-1.1387	0.0075917		-2.66952	-4.34011	-0.998922	0.0027864		0.00406095	2.40785e-05	0.684897	0.0353236
ZNF331	-3.91547	-7.57805	-0.252895	0.0369993		-2.55941	-4.7683	-0.350514	0.0246685		0.00112186	2.06732e-06	0.608796	0.0344775
ZNF362	-4.32437	-7.25863	-1.39011	0.00530809		-2.52358	-4.33902	-0.708131	0.0081039		0.00195457	5.81508e-06	0.656969	0.0355966
ZNF575	3.98612	1.10143	6.87081	0.00844408		2.29893	0.511904	4.08596	0.0134882		320.901	1.68237	61210.1	0.0312296
ZNF623	5.08118	0.0751417	10.0872	0.0468721		3.15988	0.112204	6.20756	0.0426367		1.55356e+06	26.7551	9.02084e+10	0.0108583
ZNF648	2.73145	0.485136	4.97776	0.0188862		1.54311	0.150858	2.93536	0.0310339		94.0734	1.37216	6449.54	0.0351486
ZNF716	3.62419	0.774544	6.47384	0.0144759		2.35287	0.639893	4.06586	0.00879872		128141	2.74861	5.97395e+09	0.0320078
ZNF761	-3.03371	-5.55345	-0.51396	0.0199826		-2.00927	-3.51888	-0.499666	0.0108576		0.00918102	9.65958e-05	0.872618	0.0435286
ZNF763	-2.13764	-3.754	-0.521292	0.0113183		-1.27376	-2.26644	-0.281084	0.0137049		0.016461	0.000772819	0.350619	0.0084999
ZNF81	-3.52682	-5.74129	-1.31236	0.00286536		-2.18489	-3.52948	-0.840309	0.00241623		0.00617478	5.18165e-05	0.735826	0.0370028
ZSCAN29	-5.75554	-8.70049	-2.81058	0.000403187		-3.51853	-5.31512	-1.72194	0.000394149		0.00124243	4.03829e-06	0.382248	0.0220812
Associations between 475 mRNAs and 3 obesity indicators were evaluated after adjusted for sex, age (month), calorie intake, and current disease.

## Sheet: Table S3
Table S3. Predicted target genes of four obesity-associated miRNAs.
miR-328-3p	miR-1301-3p	miR-4685-3p	miR-6803-3p	Total
A1BG	A1BG	A1BG	A1BG	A1BG
A1CF	A1CF	A1CF	A1CF	A1CF
A2ML1	A2ML1	A2ML1	A2ML1	A2ML1
A4GALT	A4GALT	A4GALT	A3GALT2	A3GALT2
A4GNT	A4GNT	AACS	A4GALT	A4GALT
AACS	AACS	AADACL3	A4GNT	A4GNT
AADACL3	AADACL3	AADACL4	AAAS	AAAS
AAED1	AADACL4	AADAT	AACS	AACS
AAGAB	AADAT	AAED1	AADAC	AADAC
AAK1	AAED1	AAGAB	AADACL2	AADACL2
AAMP	AAGAB	AAK1	AADACL3	AADACL3
AANAT	AAK1	AAMDC	AADACL4	AADACL4
AAR2	AAMP	AAMP	AADAT	AADAT
AARD	AAR2	AAR2	AAED1	AAED1
AARS	AARD	AARD	AAGAB	AAGAB
AARS2	AARS	AARS2	AAK1	AAK1
AASDHPPT	AARS2	AASDH	AAMDC	AAMDC
AASS	AASDH	AASS	AAMP	AAMP
AATF	AASDHPPT	AATF	AANAT	AANAT
AATK	AASS	AATK	AAR2	AAR2
ABAT	AATF	ABAT	AARD	AARD
ABCA1	AATK	ABCA1	AARS	AARS
ABCA10	ABAT	ABCA12	AARS2	AARS2
ABCA12	ABCA1	ABCA13	AARSD1	AARSD1
ABCA13	ABCA10	ABCA2	AASDH	AASDH
ABCA2	ABCA12	ABCA3	AASDHPPT	AASDHPPT
ABCA3	ABCA13	ABCA6	AASS	AASS
ABCA4	ABCA2	ABCA7	AATF	AATF
ABCA5	ABCA3	ABCA8	AATK	AATK
ABCA7	ABCA4	ABCA9	ABAT	ABAT
ABCA8	ABCA5	ABCB10	ABCA1	ABCA1
ABCA9	ABCA8	ABCB11	ABCA10	ABCA10
ABCB1	ABCA9	ABCB5	ABCA12	ABCA12
ABCB11	ABCB1	ABCB8	ABCA13	ABCA13
ABCB5	ABCB10	ABCB9	ABCA2	ABCA2
ABCB6	ABCB11	ABCC1	ABCA3	ABCA3
ABCB7	ABCB5	ABCC10	ABCA4	ABCA4
ABCB8	ABCB6	ABCC11	ABCA5	ABCA5
ABCB9	ABCB8	ABCC3	ABCA6	ABCA6
ABCC1	ABCB9	ABCC4	ABCA7	ABCA7
ABCC10	ABCC1	ABCC5	ABCA8	ABCA8
ABCC12	ABCC10	ABCC8	ABCA9	ABCA9
ABCC2	ABCC11	ABCD1	ABCB1	ABCB1
ABCC3	ABCC12	ABCD2	ABCB10	ABCB10
ABCC4	ABCC2	ABCD3	ABCB11	ABCB11
ABCC5	ABCC3	ABCD4	ABCB4	ABCB4
ABCC6	ABCC4	ABCF2	ABCB5	ABCB5
ABCC9	ABCC5	ABCF3	ABCB6	ABCB6
ABCD1	ABCC6	ABCG1	ABCB7	ABCB7
ABCD2	ABCC8	ABCG4	ABCB8	ABCB8
ABCD3	ABCC9	ABCG5	ABCB9	ABCB9
ABCD4	ABCD1	ABCG8	ABCC1	ABCC1
ABCF2	ABCD3	ABHD10	ABCC10	ABCC10
ABCF3	ABCD4	ABHD12	ABCC11	ABCC11
ABCG1	ABCE1	ABHD12B	ABCC12	ABCC12
ABCG2	ABCF1	ABHD13	ABCC2	ABCC2
ABCG4	ABCF2	ABHD14A	ABCC3	ABCC3
ABCG5	ABCG1	ABHD14B	ABCC5	ABCC4
ABCG8	ABCG2	ABHD15	ABCC6	ABCC5
ABHD1	ABCG4	ABHD16B	ABCC8	ABCC6
ABHD11	ABCG5	ABHD2	ABCC9	ABCC8
ABHD12	ABCG8	ABHD3	ABCD1	ABCC9
ABHD12B	ABHD10	ABHD4	ABCD2	ABCD1
ABHD13	ABHD11	ABHD5	ABCD4	ABCD2
ABHD14A	ABHD12	ABHD6	ABCE1	ABCD3
ABHD14B	ABHD12B	ABHD8	ABCF1	ABCD4
ABHD15	ABHD13	ABI1	ABCF2	ABCE1
ABHD16A	ABHD14B	ABI2	ABCF3	ABCF1
ABHD17A	ABHD15	ABI3	ABCG1	ABCF2
ABHD17B	ABHD16A	ABI3BP	ABCG2	ABCF3
ABHD2	ABHD17A	ABL1	ABCG4	ABCG1
ABHD3	ABHD17B	ABL2	ABCG5	ABCG2
ABHD4	ABHD17C	ABLIM1	ABCG8	ABCG4
ABHD5	ABHD2	ABLIM2	ABHD1	ABCG5
ABHD8	ABHD3	ABLIM3	ABHD10	ABCG8
ABI1	ABHD4	ABR	ABHD11	ABHD1
ABI2	ABHD5	ABRA	ABHD12	ABHD10
ABI3	ABHD6	ABT1	ABHD12B	ABHD11
ABL1	ABHD8	ABTB1	ABHD13	ABHD12
ABL2	ABI1	ABTB2	ABHD14A	ABHD12B
ABLIM1	ABI2	ACACA	ABHD14B	ABHD13
ABLIM2	ABI3	ACACB	ABHD15	ABHD14A
ABLIM3	ABI3BP	ACAD10	ABHD16A	ABHD14B
ABO	ABL1	ACAD11	ABHD16B	ABHD15
ABR	ABL2	ACAD8	ABHD17A	ABHD16A
ABT1	ABLIM1	ACADM	ABHD17B	ABHD16B
ABTB1	ABLIM2	ACADS	ABHD17C	ABHD17A
ABTB2	ABLIM3	ACADSB	ABHD2	ABHD17B
ACAA1	ABO	ACADVL	ABHD3	ABHD17C
ACAA2	ABR	ACAN	ABHD4	ABHD2
ACACA	ABRACL	ACAP2	ABHD6	ABHD3
ACACB	ABT1	ACAP3	ABHD8	ABHD4
ACAD10	ABTB2	ACAT1	ABI1	ABHD5
ACAD11	ACAA1	ACBD3	ABI2	ABHD6
ACAD8	ACAA2	ACBD4	ABI3	ABHD8
ACAD9	ACACA	ACBD7	ABL1	ABI1
ACADM	ACACB	ACCSL	ABL2	ABI2
ACADS	ACAD10	ACE	ABLIM1	ABI3
ACADSB	ACAD11	ACER1	ABLIM2	ABI3BP
ACADVL	ACAD8	ACER2	ABLIM3	ABL1
ACAN	ACAD9	ACHE	ABO	ABL2
ACAP1	ACADM	ACIN1	ABR	ABLIM1
ACAP2	ACADS	ACKR2	ABRA	ABLIM2
ACAP3	ACADSB	ACKR3	ABT1	ABLIM3
ACAT1	ACADVL	ACKR4	ABTB1	ABO
ACBD3	ACAN	ACLY	ABTB2	ABR
ACBD4	ACAP2	ACMSD	ACAA1	ABRA
ACBD5	ACAP3	ACO1	ACACA	ABRACL
ACBD6	ACAT1	ACO2	ACACB	ABT1
ACBD7	ACAT2	ACOT11	ACAD10	ABTB1
ACCS	ACBD3	ACOT13	ACAD11	ABTB2
ACE	ACBD4	ACOT7	ACAD8	ACAA1
ACER1	ACBD5	ACOT8	ACAD9	ACAA2
ACER2	ACBD6	ACOT9	ACADL	ACACA
ACER3	ACBD7	ACOX1	ACADM	ACACB
ACHE	ACCS	ACOX2	ACADS	ACAD10
ACIN1	ACE	ACOX3	ACADSB	ACAD11
ACKR2	ACE2	ACOXL	ACADVL	ACAD8
ACKR3	ACER2	ACP1	ACAN	ACAD9
ACKR4	ACER3	ACP2	ACAP1	ACADL
ACLY	ACHE	ACP5	ACAP2	ACADM
ACO1	ACIN1	ACPP	ACAP3	ACADS
ACOT11	ACKR1	ACSF3	ACAT1	ACADSB
ACOT12	ACKR2	ACSL1	ACAT2	ACADVL
ACOT13	ACKR3	ACSL3	ACBD3	ACAN
ACOT6	ACKR4	ACSL4	ACBD4	ACAP1
ACOT7	ACLY	ACSL5	ACBD5	ACAP2
ACOT8	ACN9	ACSL6	ACBD6	ACAP3
ACOT9	ACO1	ACSM2A	ACBD7	ACAT1
ACOX1	ACO2	ACSM2B	ACCS	ACAT2
ACOX2	ACOT11	ACSM5	ACCSL	ACBD3
ACOX3	ACOT12	ACSS1	ACD	ACBD4
ACOXL	ACOT7	ACSS2	ACE	ACBD5
ACP1	ACOT8	ACTA1	ACE2	ACBD6
ACP2	ACOT9	ACTA2	ACER1	ACBD7
ACPL2	ACOX1	ACTB	ACER2	ACCS
ACPP	ACOXL	ACTC1	ACHE	ACCSL
ACRBP	ACP1	ACTL10	ACIN1	ACD
ACRC	ACP2	ACTL7A	ACKR2	ACE
ACSBG1	ACP5	ACTL8	ACKR3	ACE2
ACSF2	ACP6	ACTL9	ACKR4	ACER1
ACSF3	ACPL2	ACTN1	ACLY	ACER2
ACSL1	ACPP	ACTN2	ACN9	ACER3
ACSL3	ACRBP	ACTN4	ACO1	ACHE
ACSL4	ACRC	ACTR1A	ACO2	ACIN1
ACSL5	ACRV1	ACTR1B	ACOT1	ACKR1
ACSL6	ACSBG1	ACTR2	ACOT11	ACKR2
ACSM2A	ACSBG2	ACTR3	ACOT12	ACKR3
ACSS1	ACSF2	ACTR3B	ACOT13	ACKR4
ACSS2	ACSF3	ACTR3C	ACOT2	ACLY
ACSS3	ACSL1	ACTR5	ACOT4	ACMSD
ACTA1	ACSL3	ACTR8	ACOT7	ACN9
ACTB	ACSL4	ACTRT2	ACOT8	ACO1
ACTC1	ACSL5	ACTRT3	ACOT9	ACO2
ACTG1	ACSL6	ACVR1	ACOX1	ACOT1
ACTL10	ACSM2A	ACVR1B	ACOX2	ACOT11
ACTL6B	ACSM5	ACVR1C	ACOX3	ACOT12
ACTL8	ACSS1	ACVR2A	ACOXL	ACOT13
ACTN2	ACSS2	ACVR2B	ACP1	ACOT2
ACTN4	ACSS3	ACVRL1	ACP5	ACOT4
ACTR1A	ACTA1	ADAD1	ACP6	ACOT6
ACTR1B	ACTB	ADAD2	ACPL2	ACOT7
ACTR2	ACTBL2	ADAL	ACPP	ACOT8
ACTR3	ACTC1	ADAM11	ACPT	ACOT9
ACTR3B	ACTG1	ADAM12	ACR	ACOX1
ACTR3C	ACTG2	ADAM15	ACRC	ACOX2
ACTR5	ACTL8	ADAM19	ACSBG1	ACOX3
ACTRT3	ACTN1	ADAM20	ACSBG2	ACOXL
ACVR1B	ACTN2	ADAM22	ACSF2	ACP1
ACVR1C	ACTN3	ADAM23	ACSF3	ACP2
ACVR2B	ACTN4	ADAM33	ACSL1	ACP5
ACVRL1	ACTR10	ADAM7	ACSL3	ACP6
ACY1	ACTR1A	ADAM8	ACSL4	ACPL2
ACYP2	ACTR1B	ADAMDEC1	ACSL5	ACPP
ADA	ACTR2	ADAMTS1	ACSL6	ACPT
ADAD2	ACTR3B	ADAMTS10	ACSM1	ACR
ADAL	ACTR3C	ADAMTS12	ACSM2B	ACRBP
ADAM11	ACTR5	ADAMTS13	ACSM3	ACRC
ADAM12	ACTR6	ADAMTS14	ACSM4	ACRV1
ADAM15	ACTR8	ADAMTS15	ACSM5	ACSBG1
[truncated: 19,202 more rows]

## Sheet: Table S4
Table S4. Gene sets in each group of Venn diagram in Figure 1.
[truncated: 17,045 more rows]

[truncated: 4 more sheets: Table S5, Table S6, Figure S1, Figure S2]
